# Supplementary material for: Priors, population sizes, and power in genome-wide hypothesis tests
Source: BMC Bioinformatics. 2023 Apr 26;24:170. doi: 10.1186/s12859-023-05261-9 (PMC10134629; doi:10.1186/s12859-023-05261-9)
Supplement: Supplementary file 1 — Additional file 1. GWAS Catalog summary: A summary of the traits and studies from the GWAS Catalog that were analyzed. [file 12859_2023_5261_MOESM1_ESM.txt]

trait	pmid	date_published	size_cases	size_controls	size_other	size_total	size_effective	nsignif
&beta;2-Glycoprotein I (&beta;2-GPI) plasma levels	23279374	2013-01-02	0	0	306	306	306	1
1,5-anhydroglucitol levels	28588231	2017-06-06	0	0	7550	7550	7550	8
17-hydroxyprogesterone (17-OHP) levels	31169883	2019-06-06	0	0	2070	2070	2070	22
3-hydroxy-1-methylpropylmercapturic acid levels in smokers	26053186	2015-06-08	0	0	2284	2284	2284	28
3-hydroxypropylmercapturic acid levels in smokers	26053186	2015-06-08	0	0	2282	2282	2282	32
3-month functional outcome in ischaemic stroke (modified Rankin score)	30582445	2019-01-01	0	0	1225	1225	1225	1
ACPA-positive rheumatoid arthritis (smoking interaction)	26272072	2015-08-13	833	1740	0	2573	2253.2763311309754	8
ADAMTS13 activity	25934476	2015-05-01	0	0	3423	3423	3423	4
ADAMTS13 levels	29296746	2017-06-19	0	0	3238	3238	3238	4
AIDS progression	19115949	2009-01-01	0	1352	361	1713	1713	1
AIDS progression	21502085	2011-05-01	755	0	0	755	755	1
AR-C124910XX levels in individuals with acute coronary syndromes treated with ticagrelor	25935875	2015-05-02	1812	0	0	1812	1812	2
Abdominal aortic aneurysm	20622881	2010-07-11	1292	30503	0	31795	4957.996666142475	2
Abdominal aortic aneurysm	22055160	2011-11-04	1866	5435	0	7301	5556.340227366114	1
Abdominal aortic aneurysm	24046328	2013-09-17	1755	5314	0	7069	5277.165086999576	1
Abdominal aortic aneurysm	27899403	2016-11-29	4972	99858	0	104830	18944.728646379855	9
Abdominal aortic calcification levels	31659325	2019-10-28	0	0	9417	9417	9417	3
Ability to confide in someone	29970889	2018-07-03	64505	238062	0	302567	203012.08406733052	2
Abstraction and mental flexibility	31596458	2019-10-09	623	910	0	1533	1479.2694063926942	1
Accelerometer-based physical activity measurement (average acceleration)	29899525	2018-06-13	0	0	91084	91084	91084	5
Accelerometer-based physical activity measurement (fraction of time with accelerations >425 milli-gravities)	29899525	2018-06-13	0	0	90667	90667	90667	2
Accommodative esotropia	30098192	2018-08-01	224	749	0	973	689.726618705036	1
Acenocoumarol maintenance dosage	19578179	2009-07-04	0	0	1451	1451	1451	2
Acne (severe)	24399259	2014-01-07	1031	1031	0	2062	2062.0	2
Acne (severe)	24927181	2014-06-13	1893	5132	0	7025	5531.601992882563	3
Acne (severe)	30542056	2018-12-12	5602	21120	0	26722	17710.386947084797	17
Activated partial thromboplastin time	20303064	2010-03-18	0	0	1431	1431	1431	3
Activated partial thromboplastin time	22703881	2012-06-14	0	0	9240	9240	9240	8
Activated partial thromboplastin time	29403010	2018-02-05	0	0	37767	37767	37767	12
Acute anterior uveitis (with or without ankylosing spondylitis)	25200001	2014-09-08	238	9564	1199	11001	928.8847174046114	7
Acute anterior uveitis in ankylosing spondylitis	25200001	2014-09-08	1199	1731	0	2930	2833.4047781569966	3
Acute graft versus host disease in bone marrow transplantation (donor effect)	27595289	2016-09-05	0	0	656	656	656	2
Acute graft versus host disease in bone marrow transplantation (recipient effect)	27595289	2016-09-05	0	0	579	579	579	6
Acute insulin response	28490609	2017-05-10	0	0	4765	4765	4765	4
Acute insulin response (insulin secretion adjusted)	28490609	2017-05-10	0	0	4765	4765	4765	1
Acute lymphoblastic leukemia (B-cell precursor)	23996088	2013-08-30	1658	4723	0	6381	4908.781695658988	6
Acute lymphoblastic leukemia (B-cell precursor)	29296818	2017-09-08	446	3027	0	3473	1554.9000863806507	2
Acute lymphoblastic leukemia (adolescents and young adults)	25468567	2014-12-02	308	6661	0	6969	1177.5508681302913	1
Acute lymphoblastic leukemia (childhood)	19684603	2009-08-16	317	17958	0	18275	1246.005143638851	2
Acute lymphoblastic leukemia (childhood)	19684604	2009-08-16	907	2398	0	3305	2632.3582450832073	2
Acute lymphoblastic leukemia (childhood)	22076464	2011-11-11	419	474	0	893	889.6125419932812	14
Acute lymphoblastic leukemia (childhood)	23007406	2012-09-24	0	0	1268	1268	1268	1
Acute lymphoblastic leukemia (childhood)	23512250	2013-03-19	1366	3757	0	5123	4007.0755416747998	3
Acute lymphoblastic leukemia (childhood)	25310577	2014-10-13	358	1192	0	1550	1101.254193548387	2
Acute lymphoblastic leukemia (childhood)	28817678	2017-08-17	0	0	622	622	622	1
Acute lymphoblastic leukemia (childhood)	29348612	2018-01-18	3263	15977	0	19240	10838.451351351352	8
Acute lymphoblastic leukemia in childhood (B cell precursor)	27694927	2016-10-03	1658	7224	0	8882	5394.0067552353075	2
Acute lymphoblastic leukemia in childhood (B cell precursor)	29296818	2017-09-08	134	3027	0	3161	513.2780765580512	1
Acute lymphoblastic leukemia in childhood (B cell precursor)	29632299	2018-04-09	2442	14609	0	17051	8369.05237229488	9
Acute-on-chronic liver failure in hepatitis B	28130311	2017-01-27	389	391	0	780	779.9948717948718	1
Acylcarnitine levels	26068415	2015-06-12	0	0	7478	7478	7478	15
Addiction	23533358	2013-02-28	0	0	3627	3627	3627	3
Adenocarcinoma	26732429	2016-01-04	6877	6277	0	13154	13126.631899042117	3
Adenocarcinoma in never smokers	31009812	2019-04-19	1837	5355	0	7192	5471.15406006674	1
Adiponectin levels	19165155	2009-01-22	997	989	0	1986	1985.9677744209464	1
Adiponectin levels	20011104	2009-12-05	0	0	8531	8531	8531	3
Adiponectin levels	20018283	2009-12-02	0	0	4659	4659	4659	1
Adiponectin levels	20876611	2010-09-27	0	0	1776	1776	1776	3
Adiponectin levels	20887962	2010-10-08	0	0	4001	4001	4001	1
Adiponectin levels	21700879	2011-06-23	0	0	1591	1591	1591	2
Adiponectin levels	21771975	2011-07-19	382	0	0	382	382	1
Adiponectin levels	22065538	2011-11-07	0	0	3310	3310	3310	1
Adiponectin levels	22479202	2012-03-29	0	0	35355	35355	35355	16
Adiponectin levels	24105470	2013-10-14	0	0	7827	7827	7827	5
Adiponectin levels	31178129	2019-06-06	0	0	67739	67739	67739	15
Adiposity	19557161	2009-06-26	0	0	38580	38580	38580	3
Adiposity	21706003	2011-06-26	0	0	36626	36626	36626	2
Adolescent idiopathic scoliosis	25784220	2015-03-18	447	737	0	1184	1112.9695945945946	1
Adolescent idiopathic scoliosis	26211971	2015-07-23	2109	11140	0	13249	7093.1421239338815	4
Adolescent idiopathic scoliosis	26394188	2015-09-22	960	1499	0	2459	2340.8540056933716	4
Adolescent idiopathic scoliosis	28334814	2017-02-28	1456	2104	0	3560	3442.049438202247	7
Adolescent idiopathic scoliosis	30019117	2018-07-17	196	303	0	499	476.0561122244489	837
Adolescent idiopathic scoliosis	30395268	2018-11-01	3798	29678	0	33476	13468.400525749792	7
Adolescent idiopathic scoliosis	31417091	2019-08-15	5327	73884	0	79211	19875.02079256669	37
Adolescent idiopathic scoliosis (severe)	24023777	2013-09-04	554	1474	0	2028	1610.6429980276134	1
Adult asthma	27611488	2016-09-09	1750	9245	0	10995	5885.857207821738	1
Adult asthma	30578877	2018-12-19	16274	38269	0	54543	45673.300405184906	3
Adult asthma	30787307	2019-02-20	7009	7645	0	14654	14626.396888221647	3
Adult hearing difficulty	31564434	2019-09-26	87056	163333	0	250389	227152.4331819689	2
Adult onset asthma and/or BMI	31669095	2019-10-24	33418	393186	31218	457822	123200.81150669006	8
Adult onset asthma and/or waist-to-hip ratio adjusted for BMI	31669095	2019-10-24	33418	393186	31086	457690	123200.81150669006	6
Adult onset asthma or fasting glucose levels	31669095	2019-10-24	33418	393186	58047	484651	123200.81150669006	1
Adult onset asthma or type 2 diabetes	31669095	2019-10-24	33418	552394	0	585812	126046.5998784593	6
Advanced age-related macular degeneration	26691988	2015-12-21	16144	17832	0	33976	33892.13656698846	48
Advanced glycation end-product levels	26083729	2015-06-17	0	0	2318	2318	2318	2
Adventurousness	30643258	2019-01-14	0	0	557923	557923	557923	167
Adverse response to antithyroid drugs in Graves disease	30067105	2018-08-01	24	423	0	447	90.84563758389262	1
Adverse response to carbamazepine	21149285	2010-12-10	53	881	0	934	199.97002141327624	1
Adverse response to chemotherapy (amenorrhea) in breast cancer	31371054	2019-07-29	1168	0	0	1168	1168	2
Adverse response to chemotherapy in breast cancer (alopecia)	24025145	2013-09-11	303	880	0	1183	901.5722738799661	2
Adverse response to drug	30420678	2018-11-12	0	0	16226	16226	16226	9
Adverse response to inhaled corticosteroid treatment x age interaction in asthma	32119686	2020-03-02	407	376	0	783	781.7726692209451	2
Adverse response to radiation therapy	23719583	2013-05-26	0	0	320	320	320	1
Affective disorder and suicide attempts	30116032	2018-08-16	4302	13294	0	17596	13000.861104796544	1
Age at adiposity rebound	31840077	2019-09-04	0	0	6051	6051	6051	2
Age at first birth	27089180	2016-04-18	0	0	66310	66310	66310	4
Age at first birth	27798627	2016-10-31	0	0	238064	238064	238064	15
Age at first sexual intercourse	27089180	2016-04-18	0	0	125667	125667	125667	32
Age at loss of ambulation in Duchenne muscular dystrophy	30014611	2018-07-16	253	0	0	253	253	3
Age at menopause	30595370	2018-12-27	0	0	143000	143000	143000	85
Age at suicide	31476763	2019-09-02	0	0	719	719	719	1
Age at voice drop	27182965	2016-05-16	0	0	55871	55871	55871	9
Age of smoking initiation	30643251	2019-01-14	0	0	341427	341427	341427	10
Age of smoking initiation	31089300	2019-03-25	0	0	7379	7379	7379	1
Age of smoking initiation (MTAG)	30643251	2019-01-14	0	0	931815	931815	931815	170
Age spots	29895819	2018-06-12	3815	7438	0	11253	10086.54403270239	2
Age-related cognitive decline (attention/processing speed) (slope of z-scores)	30954325	2019-03-11	0	0	1145	1145	1145	1
Age-related disease endophenotypes	27790247	2016-11-03	0	0	9618	9618	9618	27
Age-related diseases and mortality	27790247	2016-11-03	0	0	9618	9618	9618	9
Age-related diseases, mortality and associated endophenotypes	27790247	2016-11-03	0	0	9618	9618	9618	28
Age-related hearing impairment	27764096	2016-10-20	6527	45882	0	52409	22856.518078955905	3
Age-related hearing impairment (SNP x SNP interaction)	24939585	2014-06-18	0	0	1489	1489	1489	49
Age-related hearing impairment (high frequency)	31645637	2019-10-23	0	0	9675	9675	9675	6
Age-related hearing impairment (low/mid frequency)	31645637	2019-10-23	0	0	9675	9675	9675	1
Age-related macular degeneration	15761122	2005-03-10	96	50	0	146	131.50684931506848	1
Age-related macular degeneration	20385819	2010-04-12	2157	1150	0	3307	3000.362866646507	7
Age-related macular degeneration	20385826	2010-04-12	979	1709	0	2688	2489.7485119047615	9
Age-related macular degeneration	20861866	2010-09-23	684	188	0	872	589.8715596330276	4
Age-related macular degeneration	21665990	2011-06-10	2594	4134	0	6728	6375.502972651605	11
Age-related macular degeneration	21909106	2011-09-11	827	3323	0	4150	2648.7913253012052	2
Age-related macular degeneration	22694956	2012-06-13	893	2199	0	3092	2540.37128072445	5
Age-related macular degeneration	23326517	2013-01-11	3772	16033	0	19805	12214.38545821762	4
Age-related macular degeneration	23455636	2013-03-03	7650	3442	48402	59494	9495.60043274432	19
Age-related macular degeneration	23536807	2013-03-11	200	197	0	397	396.97732997481114	2
Age-related macular degeneration	23577725	2013-05-01	1207	686	0	1893	1749.608029582673	3
Age-related macular degeneration (CNV vs. GA)	22705344	2012-06-15	1775	0	819	2594	2594	1
Age-related macular degeneration (SNP x mitochondrial A4917G interaction)	28813576	2017-08-01	16122	17810	0	33932	33848.02782034658	1
Age-related macular degeneration (SNP x mitochondrial G12771A interaction)	28813576	2017-08-01	15413	16351	0	31764	31736.300591864998	1
Age-related macular degeneration (choroidal neovascularisation)	22705344	2012-06-15	1775	4134	0	5909	4967.236419021831	6
Age-related macular degeneration (extreme sampling)	23577725	2013-05-01	725	514	0	1239	1203.0669895076676	2
Age-related macular degeneration (geographic atrophy)	22705344	2012-06-15	819	4134	0	4953	2734.299212598425	4
Age-related macular degeneration (wet)	17053108	2006-10-19	96	130	0	226	220.88495575221242	1
Age-related nuclear cataracts	24951543	2014-06-20	0	0	7140	7140	7140	2
Aging	19367585	2009-04-14	227	0	89	316	316	1
Aging (facial)	23223146	2012-12-06	0	0	502	502	502	4
Aging traits	17903295	2007-09-19	0	0	1675	1675	1675	1
Airflow obstruction	22837378	2012-07-26	3368	29507	0	32875	12091.81152851711	2
Airflow obstruction	29394082	2018-02-02	854	9549	0	10403	3135.5747380563303	1
Airflow obstruction in ever smokers	31879980	2019-12-26	0	0	5971	5971	5971	1
Airway imaging phenotypes	26030696	2015-06-01	6286	5745	0	12031	12006.672762031418	1
Airway responsiveness in chronic obstructive pulmonary disease	25514360	2014-12-16	4108	0	0	4108	4108	1
Airway wall thickness	25517131	2015-02-27	0	0	2640	2640	2640	1
Alanine aminotransferase (ALT) levels after remission induction therapy in actute lymphoblastic leukemia (ALL)	28090653	2017-01-16	715	0	0	715	715	3
Alanine aminotransferase levels	30718733	2019-02-04	0	0	6949	6949	6949	2
Alanine aminotransferase levels	31675503	2019-10-01	0	0	14126	14126	14126	1
Alanine aminotransferase levels in excessive alcohol consumption	30589442	2018-12-27	0	0	951	951	951	1
Alanine transaminase levels	28887542	2017-09-08	0	0	9731	9731	9731	1
Alanine transaminase levels	29403010	2018-02-05	0	0	134182	134182	134182	27
Albumin-globulin ratio	29403010	2018-02-05	0	0	98626	98626	98626	50
Albuminuria	30910378	2019-03-12	0	0	217634	217634	217634	8
Alcohol and nicotine co-dependence	22488850	2012-04-04	1267	1876	0	3143	3024.997772828508	1
Alcohol and nicotine co-dependence	23216389	2012-12-06	818	1396	0	2214	2063.103884372177	1
Alcohol consumption	21270382	2011-01-26	0	0	1721	1721	1721	4
Alcohol consumption	21471458	2011-04-06	0	0	26316	26316	26316	1
Alcohol consumption	23743675	2013-06-07	0	0	5033	5033	5033	1
Alcohol consumption	27911795	2016-11-28	0	0	70460	70460	70460	1
Alcohol consumption	28937693	2017-07-25	0	0	112117	112117	112117	20
Alcohol consumption	31358974	2019-07-29	0	0	480842	480842	480842	50
Alcohol consumption (drinkers vs non-drinkers)	28485404	2017-05-09	0	0	86627	86627	86627	6
Alcohol consumption (drinkers vs non-drinkers)	31959922	2020-01-20	0	0	165084	165084	165084	6
Alcohol consumption (drinks per week)	28485404	2017-05-09	0	0	86627	86627	86627	3
Alcohol consumption (drinks per week)	30643251	2019-01-14	0	0	941280	941280	941280	99
Alcohol consumption (drinks per week)	30643258	2019-01-14	0	0	414343	414343	414343	85
Alcohol consumption (drinks per week)	30679032	2018-12-06	0	0	357854	357854	357854	51
Alcohol consumption (drinks per week)	31959922	2020-01-20	0	0	58610	58610	58610	2
Alcohol consumption (drinks per week) (MTAG)	30643251	2019-01-14	0	0	1039210	1039210	1039210	146
Alcohol consumption (heavy vs. light/non-drinkers)	27911795	2016-11-28	0	0	74711	74711	74711	1
Alcohol consumption (heavy vs. light/non-drinkers)	31998841	2020-01-15	21967	103282	0	125249	72457.12760980127	7
Alcohol consumption (max-drinks)	24277619	2013-11-26	0	0	272	272	272	1
Alcohol consumption (max-drinks)	29460428	2018-02-20	0	0	1045	1045	1045	1
Alcohol consumption (transferrin glycosylation)	21665994	2011-06-10	0	0	5181	5181	5181	6
Alcohol consumption in current drinkers	28937693	2017-07-25	0	0	108309	108309	108309	8
Alcohol dependence	19581569	2009-07-01	476	1358	0	1834	1409.8320610687024	1
Alcohol dependence	22004471	2011-10-18	1333	2168	0	3501	3301.849757212225	1
Alcohol dependence	23455491	2013-02-27	1409	1518	0	2927	2922.940895114452	1
Alcohol dependence	23456092	2013-03-01	117	279	0	396	329.72727272727275	1
Alcohol dependence	24166409	2014-01-01	5084	3800	0	8884	8698.4241332733	19
Alcohol dependence	24277619	2013-11-26	102	212	0	314	275.4649681528663	1
Alcohol dependence	28714907	2017-07-17	1331	1934	0	3265	3153.634303215926	1
Alcohol dependence	31090166	2019-05-14	3291	3389	0	6680	6678.562275449102	1
Alcohol dependence	31591379	2019-10-07	533	2848	0	3381	1795.8994380360841	2
Alcohol dependence (age at onset)	24962325	2014-06-11	685	0	1221	1906	1906	3
Alcohol dependence (desire to cut drinking)	31090166	2019-05-14	4332	6114	0	10446	10142.005743825388	1
Alcohol dependence (drinking more than intended)	31090166	2019-05-14	5143	5297	0	10440	10437.728352490421	1
Alcohol dependence (time spent drinking)	31090166	2019-05-14	2079	8366	0	10445	6660.761704164672	1
Alcohol dependence (tolerance)	31090166	2019-05-14	4458	5982	0	10440	10217.53103448276	1
Alcohol dependence or heroin dependence or methamphetamine dependence	31462767	2019-08-28	3296	2859	0	6155	6123.973354995938	3
Alcohol dependence symptom count	27151647	2016-05-05	0	0	3838	3838	3838	3
Alcohol dependence symptom count	29460428	2018-02-20	0	0	1045	1045	1045	1
Alcohol dependence symptom count	31090166	2019-05-14	0	0	10593	10593	10593	1
Alcohol misuse (trauma interaction)	28265120	2017-03-07	0	0	16361	16361	16361	1
Alcohol use disorder	30940813	2019-04-02	55584	218807	0	274391	177296.8980469476	25
Alcohol use disorder (consumption score)	30336701	2018-10-19	0	0	121604	121604	121604	9
Alcohol use disorder (consumption score)	30940813	2019-04-02	0	0	272842	272842	272842	32
Alcohol use disorder (dependence and problematic use scores)	30336701	2018-10-19	0	0	121604	121604	121604	5
Alcohol use disorder (total score)	30336701	2018-10-19	0	0	141932	141932	141932	15
Alcohol withdrawal symptoms	30252935	2018-09-25	0	0	1297	1297	1297	1
Alcoholic chronic pancreatitis	28754779	2017-07-28	1959	6040	0	7999	5916.919614951868	72
Allergic disease (asthma, hay fever or eczema)	29083406	2017-10-30	180129	180709	0	360838	360837.067725683	136
Allergic disease (asthma, hay fever or eczema)	29679657	2018-04-18	180129	180709	0	360838	360837.067725683	4
Allergic disease (asthma, hay fever or eczema)	29785011	2018-05-21	25685	76768	0	102453	76983.04900783773	33
Allergic disease (asthma, hay fever or eczema)	31361310	2019-07-30	106772	239773	0	346545	295500.356444329	79
Allergic rhinitis	22036096	2011-11-01	3933	8965	0	12898	10934.825554349512	1
Allergic rhinitis	25085501	2014-08-02	2712	2921	0	5633	5625.245517486242	5
Allergic rhinitis	30013184	2018-07-16	59762	152358	0	212120	171699.39272110126	42
Allergic rhinitis	31361310	2019-07-30	18915	239773	0	258688	70127.81876237011	27
Allergic sensitization	23817571	2013-06-30	5789	10056	0	15845	14695.912653834015	10
Allergic sensitization	30013184	2018-07-16	8040	16441	0	24481	21598.078509864794	10
Allergy	27182965	2016-05-16	66973	113768	0	180741	168625.47543722784	25
Alloimmunization response to pregnancy (HLA class I)	29168253	2017-11-22	247	753	0	1000	743.964	1
Alloimmunization response to red blood cell transfusion in sickle cell anemia	30578281	2018-12-01	144	123	0	267	265.34831460674155	1
Alopecia areata	20596022	2010-07-01	1054	3278	0	4332	3190.2234533702676	6
Alopecia areata	25608926	2015-01-22	0	7565	0	7565	7565	10
Alzheimer disease and age of onset	26830138	2016-02-02	2478	0	2049	4527	4527	44
Alzheimer's disease	17975299	2007-11-01	664	422	0	1086	1032.073664825046	1
Alzheimer's disease	17998437	2007-11-12	753	736	0	1489	1488.8059100067162	1
Alzheimer's disease	18823527	2008-09-29	1082	1239	0	2321	2310.3800086169754	1
Alzheimer's disease	19125160	2009-01-07	491	479	0	970	969.8515463917525	1
Alzheimer's disease	19734902	2009-09-06	3941	7848	0	11789	10494.178641106115	3
Alzheimer's disease	19734903	2009-09-06	2032	5328	0	7360	5883.965217391305	3
Alzheimer's disease	20061627	2009-09-11	331	368	0	699	697.0414878397711	1
Alzheimer's disease	20460622	2010-05-12	3006	0	22604	25610	25610	1
Alzheimer's disease	21460840	2011-04-03	6688	13685	0	20373	17969.917047072107	4
Alzheimer's disease	21627779	2011-05-31	3009	3006	0	6015	6014.998503740649	5
Alzheimer's disease	22245343	2012-01-08	0	209	548	757	757	2
Alzheimer's disease	22430674	2012-03-20	2025	5328	0	7353	5869.277845777234	1
Alzheimer's disease	22832961	2012-05-15	1291	938	0	2229	2173.0964558097803	3
Alzheimer's disease	23150908	2012-11-14	3550	8888	0	12438	10147.097604116418	1
Alzheimer's disease	24755620	2014-04-22	2540	2029	0	4569	4511.849420004377	1
Alzheimer's disease	24770881	2014-04-27	0	1542	0	1542	1542	1
Alzheimer's disease	28183528	2017-02-06	15574	17689	0	33263	33128.51949613685	10
Alzheimer's disease	30636644	2019-01-12	2741	14739	0	17480	9244.759496567505	54
Alzheimer's disease	31473137	2019-08-13	16119	12525	0	28644	28193.05613741097	19
Alzheimer's disease (APOE e4 interaction)	25778476	2015-03-17	17536	36175	0	53711	47242.82176835285	2
Alzheimer's disease (APOE e4 interaction)	28183528	2017-02-06	15574	16448	1241	33263	31998.14527512335	1
Alzheimer's disease (SNP x SNP interaction)	30201328	2018-08-09	2243	6017	0	8260	6535.6566585956425	1
Alzheimer's disease (age of onset)	22005931	2011-10-18	2222	0	0	2222	2222	1
Alzheimer's disease (cognitive decline)	23535033	2013-03-24	303	0	0	303	303	14
Alzheimer's disease (late onset)	17474819	2007-04-01	664	422	0	1086	1032.073664825046	1
Alzheimer's disease (late onset)	17553421	2007-06-07	446	290	0	736	702.9347826086957	1
Alzheimer's disease (late onset)	20885792	2010-09-23	931	1104	0	2035	2020.2928746928749	3
Alzheimer's disease (late onset)	21390209	2011-02-24	1831	1764	0	3595	3593.751321279555	2
Alzheimer's disease (late onset)	21460841	2011-04-03	8309	7366	0	15675	15618.269601275919	7
Alzheimer's disease (late onset)	23565137	2013-04-02	891	844	0	1735	1733.7268011527376	2
Alzheimer's disease (late onset)	23571587	2013-04-10	1968	3928	0	5896	5244.439620081411	1
Alzheimer's disease (late onset)	24162737	2013-10-27	17008	37154	0	54162	46668.53011336361	19
Alzheimer's disease (late onset)	26339675	2015-06-18	2451	2063	0	4514	4480.649534780682	2
Alzheimer's disease (late onset)	28714976	2017-09-01	16097	18077	0	34174	34059.28120793586	9
Alzheimer's disease (late onset)	30617256	2019-01-07	24087	55058	0	79145	67025.4366542422	22
Alzheimer's disease (late onset)	30820047	2019-02-28	21982	41944	0	63926	57692.5199762225	8
Alzheimer's disease (onset at age over 80)	30979435	2019-03-12	2399	4160	0	6559	6086.196066473547	2
Alzheimer's disease (onset between ages 58 and 79)	30979435	2019-03-12	7316	7579	0	14895	14890.356226921787	28
Alzheimer's disease biomarkers	23419831	2013-02-19	0	0	555	555	555	5
Alzheimer's disease biomarkers	23562540	2013-04-04	591	687	0	1278	1270.7887323943662	6
Alzheimer's disease in APOE e4+ carriers	25778476	2015-03-17	10352	9207	0	19559	19491.97075515108	4
Alzheimer's disease in APOE e4- carriers	25778476	2015-03-17	7184	26968	0	34152	22691.27570859686	3
Alzheimer's disease in APOE e4- carriers	28183528	2017-02-06	5903	12817	0	18720	16166.399786324786	1
Alzheimer's disease in hypertension	31055733	2019-05-05	1262	9608	0	10870	4461.930450781969	1
Alzheimer's disease in hypertension-negative individuals	31055733	2019-05-05	796	4010	0	4806	2656.6458593424886	1
Alzheimer's disease or HDL levels (pleiotropy)	30805717	2019-02-25	54162	0	60812	114974	114974	20
Alzheimer's disease or family history of Alzheimer's disease	29777097	2018-05-18	25580	48466	314278	388324	66972.4376738784	219
Alzheimer's disease or family history of Alzheimer's disease	30617256	2019-01-07	24087	383378	47793	455258	90652.45737425302	104
Alzheimer's disease or fasting glucose levels (pleiotropy)	30805717	2019-02-25	54162	0	58047	112209	112209	4
Alzheimer's disease or fasting insulin levels (pleiotropy)	30805717	2019-02-25	54162	0	51750	105912	105912	3
Alzheimer's disease or small vessel stroke	26913989	2016-02-23	20659	95811	0	116470	67978.34460376063	1
Alzheimer's disease progression score	29860282	2018-05-30	0	0	944	944	944	2
Alzheimer’s disease (clinical subgroup AD+)	31473137	2019-08-13	3797	3289	0	7086	7049.581145921536	1
Alzheimer’s disease (clinical subgroup AD++)	31473137	2019-08-13	2611	3289	0	5900	5822.087457627119	1
Alzheimer’s disease (clinical subgroup AD+++)	31473137	2019-08-13	1854	3289	0	5143	4742.606260937197	1
Alzheimer’s disease and/or vascular dementia (clinical subgroup VaD+)	31473137	2019-08-13	1168	3289	0	4457	3447.6571684989904	1
Alzheimer’s disease and/or vascular dementia (clinical subgroup VaD++)	31473137	2019-08-13	373	3289	0	3662	1340.02949208083	1
Amino acid levels	26068415	2015-06-12	0	0	7478	7478	7478	9
Amygdala volume	31636452	2019-10-21	0	0	34431	34431	34431	1
Amyloid A serum levels	21124955	2010-11-18	0	0	4211	4211	4211	4
Amyotrophic lateral sclerosis	18084291	2007-12-16	737	721	0	1458	1457.824417009602	1
Amyotrophic lateral sclerosis	19451621	2009-05-18	1821	2258	0	4079	4032.1823976464816	2
Amyotrophic lateral sclerosis	19734901	2009-09-06	2323	9013	0	11336	7387.861326746648	3
Amyotrophic lateral sclerosis	20801717	2010-10-01	4857	8987	0	13844	12611.921121063277	2
Amyotrophic lateral sclerosis	20801718	2010-08-27	405	497	0	902	892.6164079822615	2
Amyotrophic lateral sclerosis	22959728	2012-09-05	4243	5112	0	9355	9274.277284874399	1
Amyotrophic lateral sclerosis	23624525	2013-04-28	506	1859	0	2365	1590.9581395348837	2
Amyotrophic lateral sclerosis	24931836	2014-06-27	4377	13017	0	17394	13102.313211452225	2
Amyotrophic lateral sclerosis	25442119	2014-09-06	25	1179	0	1204	97.92358803986711	1
Amyotrophic lateral sclerosis	27455348	2016-07-25	12577	23475	0	36052	32757.691667591258	6
Amyotrophic lateral sclerosis	29566793	2018-03-21	20806	59804	0	80610	61743.30847289419	6
Amyotrophic lateral sclerosis	31872054	2019-11-08	666	3988	0	4654	2282.7743876235495	4
Amyotrophic lateral sclerosis (sporadic)	24256812	2013-11-20	6100	7125	0	13225	13145.557655954632	2
Amyotrophic lateral sclerosis (sporadic)	24529757	2014-01-17	250	250	0	500	500.0	17
Amyotrophic lateral sclerosis (sporadic)	28931804	2017-09-20	13811	26325	0	40136	36234.261012557305	4
Androgen levels	22936694	2012-08-30	0	0	3225	3225	3225	5
Androstenedione levels	31169883	2019-06-06	0	0	2070	2070	2070	3
Anger	24489884	2014-01-01	0	0	8747	8747	8747	1
Angiotensin-converting enzyme activity	20066004	2010-01-12	400	0	0	400	400	2
Angiotensin-converting enzyme inhibitor intolerance	28030426	2017-03-27	0	0	5161	5161	5161	4
Ankle injury	28957384	2017-09-28	1696	97646	0	99342	6668.181272774858	2
Ankle-brachial index	22199011	2011-12-23	0	0	41692	41692	41692	1
Ankle-brachial index	31388106	2019-08-06	0	0	1437	1437	1437	2
Ankylosing spondylitis	20062062	2010-01-10	2053	5140	0	7193	5868.160711803142	5
Ankylosing spondylitis	21743469	2011-07-10	3023	8779	0	11802	8994.718522284358	10
Ankylosing spondylitis	22138694	2011-12-04	1837	4231	0	6068	5123.498352010546	2
Ankylosing spondylitis	23749187	2013-07-01	10619	15145	0	25764	24968.910883403194	44
Ankylosing spondylitis	30946743	2019-04-04	1343	1661	0	3004	2970.3368841544607	9
Ankylosing spondylitis (SNP x SNP interaction)	23749187	2013-07-01	9069	13578	0	22647	21749.261624056166	1
Annualised percent change of cerebrospinal fluid AB1-42 levels	31370031	2019-08-01	0	0	321	321	321	1
Anorexia nervosa	28494655	2017-05-12	3495	10982	0	14477	10604.98445810596	1
Anorexia nervosa	31308545	2019-07-15	16992	55525	0	72517	52041.91017278707	8
Anterior chamber depth	24603532	2014-03-06	0	0	4484	4484	4484	1
Anthropometric traits	30166351	2018-08-30	0	0	4988	4988	4988	12
Anthropometric traits (multi-trait analysis)	30166351	2018-08-30	0	0	4988	4988	4988	29
Anthropometric traits in newborns	23575227	2013-04-10	0	0	4281	4281	4281	3
Anti-Epstein-Barr virus nuclear antigen (EBNA) IgG levels	30053915	2018-07-27	0	0	914	914	914	1
Anti-Mullerian hormone levels in pre-menopausal women of late reproductive age	30649302	2019-01-14	0	0	3344	3344	3344	1
Anti-adalimumab antibody production in response to treatment in Crohn's disease	31043678	2019-05-02	9	53	0	62	30.7741935483871	1
Anti-anoctamin 2 antibody levels	31375628	2019-08-02	0	0	11936	11936	11936	5
Anti-rubella virus IgG levels	30053915	2018-07-27	0	0	935	935	935	1
Anti-saccade response	29064472	2017-10-24	591	258	0	849	718.3886925795052	1
Anti-sp100 seropositivity in primary biliary cholangitis	30854688	2019-03-10	211	711	0	922	650.8503253796096	2
Anti-thyroid drug induced agranulocytosis	27157822	2016-05-03	38	5170	1	5209	150.89093701996927	4
Antibody level in response to infection	25758998	2015-03-11	0	0	1932	1932	1932	1
Antibody status in Tripanosoma cruzi seropositivity	24324551	2013-11-20	0	0	580	580	580	1
Anticoagulant levels	22216198	2011-12-28	0	0	418	418	418	1
Antineutrophil cytoplasmic antibody-associated vasculitis	22808956	2012-07-19	914	5259	0	6173	3114.677466385874	9
Antineutrophil cytoplasmic antibody-associated vasculitis	28029757	2016-12-28	1221	0	3258	4479	4479	6
Antinuclear antibody levels	25186300	2014-09-03	0	0	3185	3185	3185	1
Antipsychotic drug-induced weight gain	22566560	2012-05-07	0	0	139	139	139	1
Antisaccade task score	31596458	2019-10-09	623	910	0	1533	1479.2694063926942	2
Antithyroid drug-induced agranulocytosis	26599303	2016-01-12	20	775	0	795	77.9874213836478	1
Antitragus size	26105758	2015-06-24	0	0	4919	4919	4919	1
Anxiety	31906708	2020-01-07	0	0	199611	199611	199611	6
Anxiety and stress-related disorders	31116379	2019-05-22	12655	19225	0	31880	30526.019447929735	1
Anxiety and stress-related disorders (excluding adjustment disorder)	31116379	2019-05-22	8517	19225	0	27742	23608.871025881333	1
Anxiety and stress-related disorders (excluding co-morbid schizophrenia)	31116379	2019-05-22	11560	19225	0	30785	28876.530777976284	1
Anxiety and stress-related disorders (including obsessive-compulsive disorder)	31116379	2019-05-22	13533	19225	0	32758	31768.96330667318	1
Anxiety and stress-related disorders (psychiatric co-morbidity covariate model)	31116379	2019-05-22	12096	42215	0	54311	37608.0455156414	1
Anxiety and stress-related disorders (psychiatric co-morbidity weighting design)	31116379	2019-05-22	10311	19225	0	29536	26845.744176598047	1
Anxiety disorder	26754954	2016-01-12	7016	14745	0	21761	19015.839345618308	1
Anxiety disorder (factor score)	26754954	2016-01-12	0	0	18186	18186	18186	1
Anxiety disorder (factor score)	31886626	2019-12-30	0	0	34696	34696	34696	2
Anxiety disorders	31906708	2020-01-07	34189	190141	0	224330	115913.71014130968	2
Anxiety symptoms	31748690	2019-11-20	19012	58113	0	77125	57301.49010048623	1
Anxiety/tension (special factor of neuroticism)	30867560	2019-03-13	0	0	270059	270059	270059	20
Aortic coarctation	29590334	2018-03-24	39	140661	0	140700	155.95675906183368	1
Aortic root size	19584346	2009-07-08	0	0	12612	12612	12612	4
Aortic root size	21223598	2011-01-11	0	0	1086	1086	1086	1
Aortic root size	28394258	2017-04-10	0	0	30201	30201	30201	8
Aortic stiffness	22068335	2011-11-08	0	0	24850	24850	24850	1
Aortic valve stenosis	29511194	2018-03-07	2457	0	349342	351799	351799	3
Aortic valve stenosis	32186652	2020-03-18	3469	41234	0	44703	12799.207748920653	1
Aortic-valve calcification	23388002	2013-02-17	0	0	6942	6942	6942	1
Apolipoprotein A-IV levels	27412012	2016-07-12	0	0	13813	13813	13813	2
Apolipoprotein A1 levels	29084231	2017-10-30	0	0	8372	8372	8372	12
Apolipoprotein B levels	29084231	2017-10-30	0	0	8372	8372	8372	5
Apolipoprotein Levels	23031429	2012-10-03	0	0	1720	1720	1720	3
Appendicitis	30392061	2018-11-03	18773	114907	0	133680	64546.65203470976	1
Appendicular lean mass	28724990	2017-07-19	0	0	28330	28330	28330	3
Appendicular lean mass	31761296	2019-11-21	0	0	181862	181862	181862	573
Arsenic metabolism	22383894	2012-02-23	0	0	1313	1313	1313	2
Arsenic metabolism	27352405	2016-06-28	0	0	2428	2428	2428	4
Arterial stiffness	20031579	2009-04-01	0	0	4221	4221	4221	1
Arterial stiffness	31070453	2019-04-11	0	0	131686	131686	131686	2
Arterial stiffness index	31235810	2019-06-24	0	0	127121	127121	127121	4
Arthritis (juvenile idiopathic)	18576341	2008-06-24	130	1952	0	2082	487.5312199807876	1
Arthritis (juvenile idiopathic)	27005825	2016-03-22	388	2500	0	2888	1343.4903047091411	1
Asparaginase hypersensitivity in acute lymphoblastic leukemia	25987655	2015-05-18	3126	0	0	3126	3126	1
Asparaginase-induced acute pancreatitis in acute lymphoblastic leukemia (onset time)	27114598	2016-04-25	0	0	5185	5185	5185	3
Aspartate aminotransferase levels	21900944	2011-09-08	0	0	866	866	866	1
Aspartate aminotransferase levels	29403010	2018-02-05	0	0	134154	134154	134154	28
Aspartate aminotransferase levels	30718733	2019-02-04	0	0	6949	6949	6949	4
Aspartate aminotransferase levels	31219225	2019-06-20	0	0	3644	3644	3644	2
Aspartate aminotransferase levels in low alcohol consumption	30589442	2018-12-27	0	0	8716	8716	8716	1
Aspartate aminotransferase levels in non-alcoholic fatty liver disease	31311600	2019-07-17	0	0	1075	1075	1075	1
Aspirin hydrolysis (plasma)	23508960	2013-03-18	0	0	2054	2054	2054	1
Asthma	17611496	2007-07-26	994	1243	0	2237	2209.2838623156013	1
Asthma	19426955	2009-05-07	359	846	0	1205	1008.1792531120333	1
Asthma	20032318	2009-12-23	793	1988	0	2781	2267.5066522833513	2
Asthma	20860503	2010-09-23	10365	16110	0	26475	25228.351274787536	6
Asthma	21804548	2011-07-31	1532	3304	0	4836	4186.706368899917	13
Asthma	21804549	2011-07-31	5388	0	0	5388	5388	5
Asthma	21814517	2011-07-21	938	2376	0	3314	2690.0277610138805	2
Asthma	21907864	2011-09-10	12475	19967	0	32442	30711.833425806053	2
Asthma	22561531	2012-05-05	933	3346	0	4279	2918.268754381865	1
Asthma	23028483	2012-09-28	1716	16888	0	18604	6230.876800688024	2
Asthma	23181788	2012-12-04	1238	2617	0	3855	3361.7079118028532	1
Asthma	27182965	2016-05-16	28399	128843	0	157242	93079.77148598975	27
Asthma	27611488	2016-09-09	3091	18553	0	21644	10598.28552947699	6
Asthma	28461288	2017-05-01	2144	2893	0	5037	4925.623982529283	3
Asthma	29273806	2017-12-22	23948	118538	0	142486	79691.98444759485	40
Asthma	29785011	2018-05-21	14085	76768	0	90853	47605.572958515404	6
Asthma	30929738	2019-03-28	40544	300671	0	341215	142905.851430916	140
Asthma	31361310	2019-07-30	41926	239773	0	281699	142744.17442731425	101
Asthma	31619474	2019-10-17	46802	347481	0	394283	164986.121765331	130
Asthma	31959851	2020-01-20	69189	702199	0	771388	251932.6025865064	85
Asthma	32296059	2020-04-15	88486	447859	0	536345	295550.4496098593	312
Asthma (adult onset)	30929738	2019-03-28	26582	300671	0	327253	97691.2238787727	40
Asthma (adult onset)	31036433	2019-04-26	21564	318237	0	339801	80782.13622679157	20
Asthma (adult onset)	31669095	2019-10-24	33418	393186	0	426604	123200.81150669006	77
Asthma (age of onset)	31036433	2019-04-26	0	0	37846	37846	37846	22
Asthma (childhood onset)	22560479	2012-05-02	0	0	573	573	573	2
Asthma (childhood onset)	23829686	2013-07-05	0	0	429	429	429	3
Asthma (childhood onset)	24241537	2013-11-17	1173	2511	0	3684	3198.048859934853	4
Asthma (childhood onset)	29273806	2017-12-22	8976	18399	0	27375	24131.422684931506	5
Asthma (childhood onset)	30929738	2019-03-28	13962	300671	0	314633	53369.71648873449	98
Asthma (childhood onset)	31036433	2019-04-26	9433	318237	0	327670	36645.767033906064	60
Asthma (childhood onset)	31669095	2019-10-24	13435	393186	0	406621	51964.39839555754	219
Asthma (corticosteroid response)	24486069	2014-01-31	0	0	124	124	124	1
Asthma (moderate or severe)	30552067	2018-12-11	5135	25675	0	30810	17116.666666666668	25
Asthma (time to childhood onset) x early life tobacco smoke interaction	31379025	2019-08-04	0	0	8273	8273	8273	1
Asthma (time to onset)	27130862	2016-04-06	5462	8424	0	13886	13254.180613567622	6
Asthma and anxiety disorder	31619474	2019-10-17	52512	359081	0	411593	183249.5836615297	1
Asthma and attention deficit hyperactivity disorder	31619474	2019-10-17	65901	381675	0	447576	224791.00018767765	7
Asthma and hay fever	24388013	2013-12-30	6685	14091	0	20776	18135.990566037734	10
Asthma and major depressive disorder	31619474	2019-10-17	106653	460635	0	567288	346406.79623048607	10
Asthma onset (childhood vs adult)	30929738	2019-03-28	28835	0	0	28835	28835	32
Asthma or allergic disease (pleiotropy)	29785011	2018-05-21	39770	76768	0	116538	104792.02869450308	38
Asthma x Hispanic interaction (2df)	30456811	2018-11-19	1249	1751	0	3000	2915.998666666667	1
Asthma x air pollution interaction (2df)	30456811	2018-11-19	1249	1751	0	3000	2915.998666666667	1
Asymmetrical dimethylarginine levels	24159190	2013-10-24	0	0	5110	5110	5110	1
Asymmetrical dimethylarginine levels	25245031	2014-09-21	0	0	6734	6734	6734	1
Atazanavir levels	29315502	2018-01-09	0	0	398	398	398	1
Atopic asthma	31669095	2019-10-24	23982	393169	0	417151	90413.10180725924	198
Atopic dermatitis	19349984	2009-04-06	939	975	1367	3281	1913.3228840125391	1
Atopic dermatitis	21666691	2011-06-13	1012	1362	0	2374	2322.3993260320135	1
Atopic dermatitis	22197932	2011-12-25	5606	20565	0	26171	17620.631997248864	3
Atopic dermatitis	23042114	2012-10-07	1472	7971	0	9443	4970.162871968654	10
Atopic dermatitis	23886662	2013-07-25	1563	4054	0	5617	4512.303364785473	4
Atopic dermatitis	25574825	2015-01-08	2079	3867	0	5946	5408.3370332996965	4
Atopic dermatitis	25865352	2015-04-10	870	5293	0	6163	2988.7457407106926	3
Atopic dermatitis	26482879	2015-10-19	21399	95464	0	116863	69922.35818009122	29
Atopic march	26542096	2015-11-06	1151	10030	0	11181	4130.052768088722	7
Atopy	28927820	2017-09-16	925	735	0	1660	1638.2530120481929	1
Atrial fibrillation	19597491	2009-07-13	2385	33752	0	36137	8910.371087804744	2
Atrial fibrillation	19597492	2009-07-13	3413	0	37105	40518	40518	2
Atrial fibrillation	20173747	2010-02-21	1335	12844	0	14179	4837.221242682841	2
Atrial fibrillation	22544366	2012-04-29	6707	52426	0	59133	23785.106928449426	9
Atrial fibrillation	28416818	2017-04-17	20815	111303	758	132876	70142.50730407666	37
Atrial fibrillation	28416822	2017-04-17	8180	28612	0	36792	25445.331593824747	16
Atrial fibrillation	29237688	2017-12-01	2987	117299	0	120286	11651.301498096203	2
Atrial fibrillation	29290336	2018-01-04	6337	61607	0	67944	22983.84310608737	8
Atrial fibrillation	29892015	2018-06-11	65446	522744	0	588190	232656.1405260205	213
Atrial fibrillation	30061737	2018-07-30	60620	970216	0	1030836	228220.5662976458	142
Atrial fibrillation/atrial flutter	17603472	2007-07-01	550	4476	0	5026	1959.2518901711103	2
Attention deficit hyperactivity disorder	18839057	2008-10-07	343	304	0	647	644.6491499227203	2
Attention deficit hyperactivity disorder	23728934	2013-05-31	1040	963	0	2003	2000.0399400898652	1
Attention deficit hyperactivity disorder	29325848	2017-12-02	19099	34194	0	53293	49017.40986621132	3
Attention deficit hyperactivity disorder	30478444	2018-11-26	20183	35191	0	55374	51306.385885072414	8
Attention deficit hyperactivity disorder	30563984	2018-12-18	480	1208	0	1688	1374.0284360189573	1
Attention deficit hyperactivity disorder or amygdala volume (pleiotropy)	30818988	2019-03-01	20183	35191	11757	67131	51306.385885072414	1
Attention deficit hyperactivity disorder or cannabis use	30610198	2019-01-04	32719	50410	0	83129	79364.11071948418	16
Attention deficit hyperactivity disorder or caudate nucleus volume (pleiotropy)	30818988	2019-03-01	20183	35191	11772	67146	51306.385885072414	1
Attention deficit hyperactivity disorder or intracranial volume (pleiotropy)	30818988	2019-03-01	20183	35191	24024	79398	51306.385885072414	3
Attention deficit hyperactivity disorder or putamen volume (pleiotropy)	30818988	2019-03-01	20183	35191	11646	67020	51306.385885072414	2
Attention function	29907492	2018-06-12	127	136	0	263	262.6920152091255	1
Autism	19404256	2009-04-28	1204	6491	3881	11576	4062.4634178037686	1
Autism	20663923	2010-07-27	0	1880	2754	4634	4634	1
Autism	24189344	2013-11-05	136	984	1100	2220	477.9428571428571	4
Autism and educational attainment (MTAG)	30804558	2019-02-25	18381	27969	328917	375267	44366.618252427186	3
Autism and major depressive disorder (MTAG)	30804558	2019-02-25	130283	340082	0	470365	376787.4157813613	6
Autism spectrum disorder	30804558	2019-02-25	18381	27969	0	46350	44366.618252427186	4
Autism spectrum disorder or schizophrenia	28540026	2017-05-22	7387	8567	0	15954	15866.724081734987	301
Autism spectrum disorder, attention deficit-hyperactivity disorder, bipolar disorder, major depressive disorder, and schizophrenia (combined)	23453885	2013-02-27	33332	27888	0	61220	60735.89127736035	17
Autism spectrum disorder-related traits	25534755	2014-09-30	0	0	2575	2575	2575	1
Autoimmune hepatitis in primary sclerosing cholangitis	28779025	2017-08-04	107	3159	0	3266	413.97795468462954	2
Autoimmune hepatitis type-1	24768677	2014-04-23	649	13436	0	14085	2476.383102591409	1
Autoimmune thyroid diseases (Graves disease or Hashimoto's thyroiditis)	22922229	2012-12-01	2733	9364	0	12097	8462.201206910804	4
Autoimmune traits	30595370	2018-12-27	0	0	459000	459000	459000	75
Autoimmune traits (pleiotropy)	30572963	2018-12-20	0	22308	37160	59468	59468	38
Automobile speeding propensity	30643258	2019-01-14	0	0	404291	404291	404291	42
Axial length	24144296	2013-08-08	0	0	12531	12531	12531	5
Axial length	25823570	2015-03-31	0	0	3248	3248	3248	1
B cell acute lymphoblastic leukaemia (Philadelphia chromosome negative)	29296818	2017-09-08	333	3027	0	3360	1199.9892857142856	2
B cell acute lymphoblastic leukaemia (hyperdiploid negative)	29296818	2017-09-08	410	3027	0	3437	1444.364271166715	1
B cell acute lymphoblastic leukaemia (normal cytogenetics)	29296818	2017-09-08	193	3027	0	3220	725.727950310559	3
B cell non-Hodgkin lymphoma	23749188	2013-06-09	253	1438	0	1691	860.5890005913661	1
B-cell acute lymphoblastic leukaemia	31767839	2019-11-25	5321	16666	0	21987	16133.130668122072	9
B-cell acute lymphoblastic leukaemia (ETV6-RUNX1 positive)	31767839	2019-11-25	936	16666	0	17602	3544.9098966026586	1
B-cell acute lymphoblastic leukaemia (high-hyperdiploidy)	31767839	2019-11-25	1369	16666	0	18035	5060.328028832825	1
B-cell malignancies (chronic lymphocytic leukemia, Hodgkin lymphoma or multiple myeloma) (pleiotropy)	28112199	2017-01-23	7097	7324	0	14421	14417.426808127037	9
B-type natriuretic peptide levels	25561047	2015-01-05	0	0	2790	2790	2790	2
B-type natriuretic peptide levels	29237677	2017-12-01	0	0	4932	4932	4932	1
B-type natriuretic peptide to N-terminal pro B-type natriuretic peptide ratio	29237677	2017-12-01	0	0	4932	4932	4932	3
B6 vitamer levels (multivariate analysis)	30583557	2018-12-22	0	0	493	493	493	1
BMI (adjusted for smoking behaviour)	28443625	2017-04-26	0	0	196760	196760	196760	79
BMI (smoking interaction)	28443625	2017-04-26	0	0	196760	196760	196760	1
BMI at 1 year old	31575865	2019-10-01	0	0	6970	6970	6970	3
BMI at 1.5 years old	31575865	2019-10-01	0	0	6800	6800	6800	4
BMI at 2 years old	31575865	2019-10-01	0	0	4631	4631	4631	1
BMI at 3 months old	31575865	2019-10-01	0	0	7970	7970	7970	1
BMI at 6 months old	31575865	2019-10-01	0	0	8017	8017	8017	2
BMI at 7 years old	31575865	2019-10-01	0	0	4629	4629	4629	1
BMI at 8 months old	31575865	2019-10-01	0	0	7197	7197	7197	2
BMI at adiposity peak	31840077	2019-09-04	0	0	6219	6219	6219	1
BMI at adiposity rebound	31840077	2019-09-04	0	0	6051	6051	6051	1
BMI in non-smokers	28443625	2017-04-26	0	0	153041	153041	153041	55
BMI in smokers	28443625	2017-04-26	0	0	42543	42543	42543	14
BRCA1/2-negative high-risk breast cancer	30323354	2018-10-15	1469	5979	0	7448	4717.05209452202	5
Bacterial meningitis	28928442	2017-09-19	842	82778	0	83620	3334.0863908155943	1
Bacterial meningitis	31092817	2019-05-15	2345	345042	0	347387	9316.681280531511	1
Balding	26926045	2016-03-01	0	0	6357	6357	6357	2
Balding type 1	30595370	2018-12-27	0	0	208000	208000	208000	338
Barrett's esophagus	22961001	2012-09-09	1852	5172	0	7024	5454.751708428246	2
Barrett's esophagus	27527254	2016-08-12	6167	17159	0	23326	18146.197890765667	5
Barrett's esophagus or Esophageal adenocarcinoma	27527254	2016-08-12	10279	17159	0	27438	25712.859683650415	14
Barrett's esophagus or Esophageal adenocarcinoma	31527586	2019-09-16	13678	19247	0	32925	31983.048261199703	1
Basal cell carcinoma	18849993	2008-10-12	930	33117	0	34047	3618.3875231297916	2
Basal cell carcinoma	19151717	2009-01-18	1505	28890	0	30395	5721.921368646158	1
Basal cell carcinoma	21700618	2011-06-23	2045	6013	0	8058	6104.038222884091	3
Basal cell carcinoma	21946351	2011-09-25	2121	39614	0	41735	8052.8375703845695	1
Basal cell carcinoma	24403052	2014-01-08	4208	109408	0	113616	16208.592592592591	10
Basal cell carcinoma	25855136	2015-04-09	4572	266358	0	270930	17979.386203078288	13
Basal cell carcinoma	27539887	2016-08-19	0	274252	0	274252	274252	32
Basal cell carcinoma	28177523	2017-02-22	17187	287054	0	304241	64864.32923899146	1
Basal cell carcinoma	31174203	2019-06-07	31787	619351	0	651138	120940.93870730934	71
Basal metabolic rate	31453325	2019-08-14	0	0	341584	341584	341584	5
Basal metabolic rate variance	31453325	2019-08-14	0	0	341584	341584	341584	5
Baseline cortisol levels in response to low dose short synacthen test in corticosteroid treated asthma	29551627	2018-03-15	407	0	0	407	407	1
Basophil percentage of granulocytes	27863252	2016-11-17	0	0	170223	170223	170223	62
Basophil percentage of white cells	27863252	2016-11-17	0	0	171996	171996	171996	65
Beard thickness	26926045	2016-03-01	0	0	2922	2922	2922	4
Behcet's disease	20622878	2010-07-11	1215	1278	0	2493	2491.407942238267	2
Behcet's disease	20622879	2010-07-11	611	737	0	1348	1336.2225519287833	2
Behcet's disease	23001997	2012-12-06	147	951	0	1098	509.2786885245902	6
Behcet's disease	23291587	2013-01-06	1215	1278	0	2493	2491.407942238267	5
Behcet's disease	24326010	2013-12-10	292	294	0	586	585.9931740614335	2
Behcet's disease	25799145	2015-03-23	330	5843	6	6179	1249.4346346994978	1
Behcet's disease	27548383	2016-08-22	278	1517	0	1795	939.7793871866295	3
Benign prostatic hyperplasia and lower urinary tract symptoms	30410027	2018-11-08	20621	280541	0	301162	76836.20059635678	20
Benign prostatic hyperplasia and lower urinary tract symptoms (prostate cancer excluded)	30410027	2018-11-08	18138	277213	0	295351	68096.46006277276	19
Beta thalassemia/hemoglobin E disease	20183929	2009-11-19	618	0	0	618	618	3
Beta-2 microglubulin plasma levels	23417110	2013-02-16	0	0	6728	6728	6728	12
Beta-trace protein levels	23328707	2013-01-16	0	0	6720	6720	6720	1
Betaine levels in individuals undergoing cardiac evaluation	26822151	2016-01-29	0	0	1985	1985	1985	2
Bicuspid aortic valve	31387361	2019-08-07	452	1834	0	2286	1450.5126859142608	1
Biliary atresia	20460270	2010-05-11	281	481	0	762	709.50656167979	1
Biliary atresia	30102696	2018-08-13	343	1716	0	2059	1143.444390480816	1
Bilirubin levels	19414484	2009-05-04	0	0	9464	9464	9464	2
Bilirubin levels	19419973	2009-05-06	0	0	4300	4300	4300	3
Bilirubin levels	20639394	2010-07-16	0	0	8841	8841	8841	7
Bilirubin levels	21646302	2011-06-06	0	0	6307	6307	6307	3
Bilirubin levels	22085899	2011-11-16	0	0	619	619	619	1
Bilirubin levels	23371916	2013-01-31	0	0	1452	1452	1452	10
Bilirubin levels	23642732	2013-04-19	0	0	1180	1180	1180	1
Bilirubin levels	31319653	2019-07-12	0	0	33598	33598	33598	5
Bilirubin levels	31675503	2019-10-01	0	0	14126	14126	14126	2
Bilirubin levels	32084209	2020-02-21	0	0	4457	4457	4457	4
Bilirubin levels in extreme obesity	25246029	2014-09-23	1868	0	0	1868	1868	1
Bilirubin levels in tenofovir-treated HIV infection	26148204	2015-09-01	501	0	0	501	501	20
Binge eating behaviour and bipolar disorder	29391396	2018-02-02	398	1811	0	2209	1305.166138524219	1
Binge eating behaviour in bipolar disorder	29391396	2018-02-02	398	1231	0	1629	1203.039901780233	1
Biochemical measures	19260141	2009-02-01	0	0	898	898	898	1
Biomedical quantitative traits	19396169	2009-04-26	0	0	8842	8842	8842	4
Bipolar I disorder	31043756	2019-05-01	14879	31358	0	46237	40363.836927136275	14
Bipolar disorder	17486107	2007-05-08	461	563	0	1024	1013.8398437499999	1
Bipolar disorder	18711365	2008-08-17	4387	6209	0	10596	10282.704039260097	1
Bipolar disorder	20351715	2010-03-30	4387	6209	0	10596	10282.704039260097	2
Bipolar disorder	21254220	2011-02-01	1868	2938	0	4806	4567.77694548481	2
Bipolar disorder	21353194	2011-02-23	682	1300	0	1982	1789.303733602422	1
Bipolar disorder	21926972	2011-09-18	7481	9250	0	16731	16543.960313191084	2
Bipolar disorder	22182935	2011-12-20	6568	8187	0	14755	14577.354388342937	5
Bipolar disorder	22205951	2011-12-21	1000	1034	0	2034	2033.431661750246	2
Bipolar disorder	24618891	2014-03-11	9747	14278	0	24025	23170.475088449533	5
Bipolar disorder	27329760	2016-06-21	7647	27303	0	34950	23895.398111587983	6
Bipolar disorder	28072414	2017-01-10	13903	0	19279	33182	33182	8
Bipolar disorder	28115744	2017-01-24	7481	71137	2964	81582	27076.54211503727	6
Bipolar disorder	31043756	2019-05-01	20352	31358	0	51710	49367.473680139236	32
Bipolar disorder (age of onset <21) or attention deficit hyperactivity disorder	27890468	2016-10-18	9776	21363	0	31139	26827.411027971353	1
Bipolar disorder (body mass index interaction)	24322204	2013-12-10	388	1020	0	1408	1124.3181818181818	3
Bipolar disorder and schizophrenia	20889312	2010-10-01	1822	2412	0	4234	4151.78460085026	2
Bipolar disorder lithium response (categorical) or schizophrenia	29121268	2017-11-09	37693	1662	2014	41369	6367.248481768517	8
Bipolar disorder lithium response (continuous) or schizophrenia	29121268	2017-11-09	39575	0	2014	41589	41589	8
Bipolar disorder or attention deficit hyperactivity disorder	27890468	2016-10-18	14259	21363	0	35622	34205.26831733198	2
Bipolar disorder or body mass index	31754094	2019-11-21	20352	31358	322154	373864	49367.473680139236	13
Bipolar disorder or major depressive disorder	20351715	2010-03-30	6082	7970	0	14052	13798.331910048391	1
Bipolar disorder or type 2 diabetes	31754094	2019-11-21	47030	163890	0	210920	146173.84221505784	2
Birdshot chorioretinopathy	24957906	2014-06-22	117	693	0	810	400.3999999999999	2
Birth length	25281659	2014-10-03	0	0	28459	28459	28459	1
Birth length (MTAG)	31681408	2019-10-11	0	0	182902	182902	182902	27
Birth weight	20372150	2010-04-06	0	0	10623	10623	10623	2
Birth weight	23202124	2012-12-02	0	0	26836	26836	26836	7
Birth weight	24950379	2014-06-20	0	0	4593	4593	4593	1
Birth weight	27680694	2016-10-13	0	0	142558	142558	142558	58
Birth weight	31043758	2019-05-01	0	0	321223	321223	321223	213
Birth weight	31097437	2019-05-16	0	0	188039	188039	188039	73
Birth weight	31453325	2019-08-14	0	0	197758	197758	197758	1
Birth weight (MTAG)	31681408	2019-10-11	0	0	182902	182902	182902	40
Birth weight variance	31453325	2019-08-14	0	0	197758	197758	197758	1
Bisphosphonate-associated atypical femoral fracture	31006051	2019-04-20	50	4891	1	4942	197.97611819469742	4
Bitter alcoholic beverage consumption	31046077	2019-05-02	0	0	336448	336448	336448	31
Bitter beverage consumption	31046077	2019-05-02	0	0	85852	85852	85852	9
Bitter non-alcoholic beverage consumption	31046077	2019-05-02	0	0	85852	85852	85852	9
Bitter taste perception	23966204	2013-08-20	0	0	503	503	503	3
Bitter taste perception	30223776	2018-09-17	0	0	2928	2928	2928	5
Bitter taste perception (6-n-propylthiouracil) in obesity with metabolic syndrome	31005965	2019-04-21	0	0	368	368	368	1
Bitter taste perception (multivariate analysis)	30223776	2018-09-17	0	0	2928	2928	2928	9
Bitter taste perception (phenylthiocarbamide) in obesity with metabolic syndrome	31005965	2019-04-21	0	0	372	372	372	1
Bitter taste response	20675712	2010-07-31	0	0	1457	1457	1457	1
Black vs. blond hair color	18483556	2008-05-16	0	0	2287	2287	2287	6
Black vs. non-black hair color	26184321	2015-07-13	0	0	7091	7091	7091	1
Black vs. red hair color	18483556	2008-05-16	0	0	2287	2287	2287	6
Bladder cancer	19648920	2009-08-02	969	957	0	1926	1925.9252336448599	1
Bladder cancer	20972438	2010-10-24	3532	5120	0	8652	8360.536292186776	8
Bladder cancer	21750109	2011-07-12	2234	41603	0	43837	8480.607888313525	1
Bladder cancer	21824976	2011-08-08	4501	6076	0	10577	10342.469887491729	1
Bladder cancer	24163127	2013-10-24	6911	11818	0	18729	17443.365475999788	10
Bladder cancer	25281661	2014-10-03	531	0	5581	6112	6112	1
Bladder cancer	27206850	2016-03-29	578	1006	0	1584	1468.3535353535353	1
Blond vs non-blond hair color	26184321	2015-07-13	0	0	7091	7091	7091	5
Blond vs. brown hair color	17952075	2007-10-21	0	0	2986	2986	2986	4
Blond vs. brown hair color	18488028	2008-05-18	0	0	5130	5130	5130	1
Blond vs. brown/black hair color	30531825	2018-12-10	0	0	323317	323317	323317	213
Blood and toenail selenium levels	25343990	2014-10-24	0	0	9639	9639	9639	12
Blood cell traits (multivariate analysis)	31080455	2019-04-26	0	0	6407	6407	6407	11
Blood glucose levels	29615537	2018-03-01	0	0	33431	33431	33431	2
Blood metabolite levels	24816252	2014-05-11	0	0	7824	7824	7824	245
Blood metabolite levels	25898920	2015-04-22	0	0	3953	3953	3953	4
Blood metabolite levels	26401656	2015-09-24	0	0	2107	2107	2107	25
Blood metabolite levels	27453504	2016-07-25	0	0	2076	2076	2076	1
Blood metabolite levels	31502714	2019-09-10	0	0	1788	1788	1788	4
Blood metabolite ratios	24816252	2014-05-11	0	0	5591	5591	5591	54
Blood osmolality (transformed sodium)	28360221	2017-03-30	0	0	61869	61869	61869	2
Blood pressure	17903302	2007-09-19	0	0	1327	1327	1327	1
Blood pressure	21572416	2011-05-15	0	0	19608	19608	19608	12
Blood pressure	21909110	2011-09-11	0	0	74064	74064	74064	32
Blood pressure	23972371	2013-08-20	0	0	29378	29378	29378	8
Blood pressure	24001895	2013-09-03	0	0	26600	26600	26600	1
Blood pressure	24903457	2014-06-05	0	0	7486	7486	7486	1
Blood pressure	24954895	2014-06-19	0	0	55796	55796	55796	4
Blood pressure (anthropometric measures interaction)	24903457	2014-06-05	0	0	7486	7486	7486	1
Blood pressure (smoking interaction)	25189868	2014-09-03	0	0	6889	6889	6889	5
Blood pressure measurement (cold pressor test)	24165912	2013-10-28	0	0	1881	1881	1881	2
Blood pressure measurement (high sodium and potassium intervention)	24165912	2013-10-28	0	0	1836	1836	1836	5
Blood pressure measurement (high sodium intervention)	24165912	2013-10-28	0	0	1840	1840	1840	1
Blood pressure measurement (low sodium intervention)	24165912	2013-10-28	0	0	1850	1850	1850	4
Blood pressure traits (multi-trait analysis)	28498854	2017-05-12	0	0	31155	31155	31155	9
Blood protein levels	23696881	2013-05-16	0	0	1209	1209	1209	15
Blood protein levels	28240269	2017-02-27	0	0	997	997	997	583
Blood protein levels	28915241	2017-09-15	0	0	961	961	961	266
Blood protein levels	29875488	2018-06-06	0	0	3301	3301	3301	2784
Blood protein levels	30072576	2018-08-02	0	0	3200	3200	3200	2793
Blood protein levels	30111768	2018-08-15	0	0	6861	6861	6861	8
Blood protein levels in cardiovascular risk	28369058	2017-04-03	0	0	3394	3394	3394	75
Blood sugar levels	29403010	2018-02-05	0	0	93146	93146	93146	20
Blood trace element (Cu levels)	23720494	2013-05-29	0	0	2603	2603	2603	2
Blood trace element (Se levels)	23720494	2013-05-29	0	0	5477	5477	5477	2
Blood trace element (Zn levels)	23720494	2013-05-29	0	0	2603	2603	2603	3
Blood urea nitrogen levels	29403010	2018-02-05	0	0	139818	139818	139818	44
Blood urea nitrogen levels	29558500	2018-03-20	0	0	7064	7064	7064	1
Blood urea nitrogen levels	31152163	2019-05-31	0	0	416178	416178	416178	111
Blue vs. brown eyes	17952075	2007-10-21	0	0	2986	2986	2986	1
Blue vs. green eyes	17952075	2007-10-21	0	0	2986	2986	2986	3
Blue vs. green eyes	18488028	2008-05-18	0	0	5130	5130	5130	1
Body fat distribution (arm fat ratio)	30664634	2019-01-21	0	0	116138	116138	116138	95
Body fat distribution (leg fat ratio)	30664634	2019-01-21	0	0	116138	116138	116138	132
Body fat distribution (trunk fat ratio)	30664634	2019-01-21	0	0	116138	116138	116138	150
Body fat mass	28224759	2017-02-22	0	0	9179	9179	9179	3
Body fat mass	28552196	2017-06-01	0	0	15201	15201	15201	4
Body fat percentage	26833246	2016-02-01	0	0	78525	78525	78525	27
Body fat percentage	28270201	2017-03-07	0	0	26343	26343	26343	6
Body fat percentage	30593698	2018-12-28	0	0	155961	155961	155961	96
Body fat percentage	31453325	2019-08-14	0	0	341632	341632	341632	3
Body fat percentage	31752434	2019-11-19	0	0	828	828	828	9
Body fat percentage variance	31453325	2019-08-14	0	0	341632	341632	341632	5
Body mass (lean)	19268274	2009-03-04	0	0	973	973	973	1
Body mass (lean)	23108985	2012-10-30	0	0	1627	1627	1627	1
Body mass in chronic obstructive pulmonary disease	21037115	2010-10-29	2950	0	0	2950	2950	1
Body mass index	17434869	2007-04-12	5485	5174	0	10659	10649.92588422929	1
Body mass index	18454148	2008-05-04	0	0	16876	16876	16876	2
Body mass index	19079260	2008-12-14	0	0	73758	73758	73758	10
Body mass index	19079261	2008-12-14	0	0	32387	32387	32387	7
Body mass index	20935630	2010-10-10	0	0	123865	123865	123865	32
Body mass index	22344219	2012-02-19	0	0	27715	27715	27715	6
Body mass index	22982992	2012-09-12	0	0	133154	133154	133154	1
Body mass index	23563607	2013-04-07	0	0	16068	16068	16068	10
Body mass index	23583978	2013-04-14	0	0	39144	39144	39144	6
Body mass index	23669352	2013-05-12	0	0	13627	13627	13627	7
Body mass index	24064335	2013-10-08	0	0	20913	20913	20913	2
Body mass index	24348519	2013-12-03	0	0	2860	2860	2860	1
Body mass index	24861553	2014-05-26	0	0	86739	86739	86739	16
Body mass index	25673413	2015-02-12	0	0	238944	238944	238944	231
Body mass index	25953783	2015-05-07	0	0	9377	9377	9377	7
Body mass index	26426971	2015-10-01	0	0	309889	309889	309889	188
Body mass index	26961502	2016-03-10	29925	89763	0	119688	89771.99969921797	19
Body mass index	27455349	2016-07-25	0	0	3072	3072	3072	1
Body mass index	28270201	2017-03-07	0	0	26763	26763	26763	5
Body mass index	28296344	2017-03-13	0	0	1570	1570	1570	1
Body mass index	28448500	2017-04-27	0	0	161368	161368	161368	191
Body mass index	28552196	2017-06-01	0	0	56793	56793	56793	19
Body mass index	28892062	2017-09-11	0	0	158284	158284	158284	251
Body mass index	29273807	2017-12-22	0	0	526508	526508	526508	89
Body mass index	29381148	2017-12-21	0	0	102514	102514	102514	17
Body mass index	30045251	2018-07-01	0	0	8832	8832	8832	5
Body mass index	30108127	2018-08-14	0	0	334487	334487	334487	208
Body mass index	30108283	2018-08-14	0	0	901	901	901	1
Body mass index	30239722	2018-09-14	0	0	806834	806834	806834	1157
Body mass index	30271922	2018-05-03	0	0	772825	772825	772825	4
Body mass index	30595370	2018-12-27	0	0	458000	458000	458000	917
Body mass index	31217584	2019-06-19	0	0	49335	49335	49335	42
Body mass index	31453325	2019-08-14	0	0	346393	346393	346393	22
Body mass index	31498392	2019-09-09	0	0	5251	5251	5251	1
Body mass index	31513605	2019-09-12	0	0	8842	8842	8842	1
Body mass index	31669095	2019-10-24	0	0	457822	457822	457822	1636
Body mass index	31675503	2019-10-01	0	0	14126	14126	14126	2
Body mass index	31978080	2020-01-24	0	0	4626	4626	4626	1
Body mass index (SNP x SNP interaction)	22344221	2012-02-19	0	0	26620	26620	26620	8
Body mass index (adult)	28430825	2017-04-21	0	0	42752	42752	42752	21
Body mass index (age <50)	26426971	2015-10-01	0	0	112279	112279	112279	10
Body mass index (age interaction)	25953783	2015-05-07	0	0	9377	9377	9377	2
Body mass index (age>50)	26426971	2015-10-01	0	0	197610	197610	197610	8
Body mass index (change over time)	25133637	2014-08-18	0	0	4983	4983	4983	1
Body mass index (change over time) in chronic obstructive pulmonary disease	28044437	2017-01-02	237	0	0	237	237	1
Body mass index (change over time) in gastrointestinal cancer	28044437	2017-01-02	204	0	0	204	204	1
Body mass index (change over time) in gastrointestinal cancer or chronic obstructive pulmonary disease	28044437	2017-01-02	441	0	0	441	441	1
Body mass index (joint analysis main effects and physical activity interaction)	28448500	2017-04-27	0	0	161368	161368	161368	162
Body mass index (joint analysis main effects and smoking interaction)	28443625	2017-04-26	0	0	196760	196760	196760	72
Body mass index (physical activity interaction)	28448500	2017-04-27	0	0	161368	161368	161368	1
Body mass index in asthmatics	23517042	2013-04-01	0	0	6151	6151	6151	1
Body mass index in physically active individuals	28448500	2017-04-27	0	0	123097	123097	123097	105
Body mass index in physically inactive individuals	28448500	2017-04-27	0	0	38595	38595	38595	20
Body mass index variance	26278006	2015-08-17	0	0	14131	14131	14131	1
Body mass index variance	31453325	2019-08-14	0	0	346393	346393	346393	22
Body mass index x sex x age interaction (4df test)	26426971	2015-10-01	0	0	309889	309889	309889	12
Bone fracture in osteoporosis	28580392	2016-08-27	0	0	10305	10305	10305	1
Bone mineral accretion in asthma (oral corticosteroid dose interaction)	26025128	2015-05-27	0	0	489	489	489	4
Bone mineral content	31790847	2019-11-29	0	0	1030	1030	1030	1
Bone mineral density	18455228	2008-04-29	0	0	2094	2094	2094	2
Bone mineral density	19249006	2009-02-25	0	0	1000	1000	1000	1
Bone mineral density	20096396	2010-01-20	0	0	785	785	785	1
Bone mineral density	21124946	2010-11-18	0	0	1934	1934	1934	1
Bone mineral density	21533022	2011-04-21	0	0	1955	1955	1955	3
Bone mineral density	22792070	2012-07-05	0	0	2659	2659	2659	2
Bone mineral density	22792071	2012-07-05	0	0	5672	5672	5672	1
Bone mineral density	23437003	2013-02-21	0	0	5878	5878	5878	5
Bone mineral density	23572186	2013-04-09	0	0	5866	5866	5866	1
Bone mineral density	23644456	2013-05-05	4931	69034	0	73965	18409.066666666666	2
Bone mineral density	24249740	2013-11-17	0	0	11140	11140	11140	16
Bone mineral density (Ward's triangle area)	27397699	2016-07-07	0	0	5596	5596	5596	1
Bone mineral density (femoral neck)	26911590	2016-02-25	0	0	1042	1042	1042	1
Bone mineral density (hip)	18445777	2008-04-29	0	0	5861	5861	5861	4
Bone mineral density (hip)	19079262	2008-12-14	0	0	6865	6865	6865	3
Bone mineral density (hip)	19801982	2009-10-04	0	0	19195	19195	19195	9
Bone mineral density (hip)	26733130	2016-01-06	0	0	20162	20162	20162	4
Bone mineral density (hip)	27311723	2016-06-16	0	0	6912	6912	6912	4
Bone mineral density (hip)	30172743	2018-08-30	0	0	2286	2286	2286	4
Bone mineral density (hip) and age at menarche	26312577	2015-08-27	0	0	826	826	826	1
Bone mineral density (paediatric, lower limb)	24945404	2014-06-19	0	0	9416	9416	9416	7
Bone mineral density (paediatric, skull)	24945404	2014-06-19	0	0	9385	9385	9385	15
Bone mineral density (paediatric, total body less head)	24945404	2014-06-19	0	0	9416	9416	9416	10
Bone mineral density (paediatric, total body less head)	28743860	2017-07-25	0	0	10414	10414	10414	7
Bone mineral density (paediatric, upper limb)	24945404	2014-06-19	0	0	9416	9416	9416	8
Bone mineral density (spine)	18445777	2008-04-29	0	0	5861	5861	5861	6
Bone mineral density (spine)	19079262	2008-12-14	0	0	6865	6865	6865	3
Bone mineral density (spine)	19801982	2009-10-04	0	0	19195	19195	19195	15
Bone mineral density (spine)	26733130	2016-01-06	0	0	20132	20132	20132	6
Bone mineral density (spine)	26911590	2016-02-25	0	0	1042	1042	1042	1
Bone mineral density (spine)	27424934	2016-07-15	0	0	2729	2729	2729	1
Bone mineral density (total hip)	27424934	2016-07-15	0	0	2729	2729	2729	2
Bone mineral density (total hip)	29883787	2018-06-05	0	0	2110	2110	2110	3
Bone properties (heel)	24430505	2014-01-14	0	0	14260	14260	14260	17
Bone ultrasound measurement (broadband ultrasound attenuation)	28472463	2017-05-04	0	0	16627	16627	16627	13
Bone ultrasound measurement (velocity of sound)	28472463	2017-05-04	0	0	16627	16627	16627	9
Brain connectivity	23471985	2013-03-05	0	0	331	331	331	12
Brain imaging	20100581	2010-01-22	529	204	0	733	588.9004092769441	1
Brain imaging measurements	30305740	2018-10-10	0	0	8428	8428	8428	6
Brain region volumes	31676860	2019-11-01	0	0	19629	19629	19629	1080
Brain structure	22504417	2012-04-15	2020	5775	0	7795	5986.144964720975	2
Brain volume in infants (grey matter)	28763065	2017-08-01	0	0	428	428	428	1
Brain volume in infants (white matter)	28763065	2017-08-01	0	0	428	428	428	1
Brainstem volume	31636452	2019-10-21	0	0	28809	28809	28809	16
Branched-chain amino acid levels (Isoleucine)	27898682	2016-11-29	0	0	16596	16596	16596	5
Branched-chain amino acid levels (Leucine)	27898682	2016-11-29	0	0	16596	16596	16596	1
Branched-chain amino acid levels (Valine)	27898682	2016-11-29	0	0	16596	16596	16596	1
Breakfast cereal skipping frequency	31190057	2019-06-13	0	0	193860	193860	193860	6
Breakfast skipping	31190057	2019-06-13	1359	10604	0	11963	4818.468945916576	6
Breast Cancer in BRCA1 mutation carriers	23544013	2013-03-27	1426	1301	0	2727	2721.2702603593693	2
Breast Cancer in BRCA1 mutation carriers	29058716	2017-10-23	7784	7782	0	15566	15565.999743029679	4
Breast cancer	17529967	2007-05-27	390	364	0	754	753.1034482758621	5
Breast cancer	17529973	2007-05-27	1145	1142	0	2287	2286.9960647135986	1
Breast cancer	17529974	2007-05-27	1599	11546	0	13145	5617.970026626093	2
Breast cancer	18326623	2008-03-11	249	299	0	548	543.4379562043796	1
Breast cancer	19219042	2009-02-15	1505	1522	0	3027	3026.904525933267	1
Breast cancer	19330027	2009-05-01	390	364	0	754	753.1034482758621	2
Breast cancer	19330030	2009-03-29	1145	1142	0	2287	2286.9960647135986	4
Breast cancer	20453838	2010-05-09	3659	4897	0	8556	8376.86909770921	8
Breast cancer	20585626	2010-06-24	2073	2084	0	4157	4156.970892470531	1
Breast cancer	20852631	2010-09-19	1193	1190	0	2383	2382.9962232480066	1
Breast cancer	20872241	2010-09-26	2702	5726	0	8428	7342.976744186048	1
Breast cancer	21263130	2011-01-24	2839	3507	0	6346	6275.684210526316	7
Breast cancer	21908515	2011-09-09	2062	2066	0	4128	4127.996124031008	1
Breast cancer	22037553	2011-10-30	3749	3670	0	7419	7418.1587815069415	1
Breast cancer	22383897	2012-02-23	2918	2324	0	5242	5174.690576115986	1
Breast cancer	22452962	2012-03-27	2273	2052	0	4325	4313.707283236994	1
Breast cancer	22976474	2012-09-13	4670	31608	0	36278	16275.358068250729	3
Breast cancer	23535729	2013-04-01	10052	12575	0	22627	22345.675520395987	62
Breast cancer	23535733	2013-04-01	4193	35194	0	39387	14986.512504125727	10
Breast cancer	24143190	2013-10-15	2642	2099	0	4741	4678.808690149758	3
Breast cancer	25038754	2014-07-20	5113	4337	0	9450	9386.277671957672	3
Breast cancer	25327703	2014-10-20	1497	3213	0	4710	4084.807643312102	2
Breast cancer	25751625	2015-04-01	15748	18084	0	33832	33670.70607708678	120
Breast cancer	27117709	2016-04-27	4939	14352	0	19291	14697.947851329634	20
Breast cancer	27354352	2016-06-27	7619	6286	0	13905	13777.212225818052	6
Breast cancer	29058716	2017-10-23	21919	65908	0	87827	65794.6850968381	10
Breast cancer	29059683	2017-10-23	76192	63082	0	139274	138039.9426741531	379
Breast cancer	31757997	2019-11-22	6669	21930	0	28599	20455.42431553551	15
Breast cancer (early onset)	24493630	2014-02-03	3523	2702	0	6225	6116.720321285141	18
Breast cancer (estrogen-receptor negative)	27117709	2016-04-27	4939	14352	0	19291	14697.947851329634	15
Breast cancer (estrogen-receptor negative)	28171663	2016-09-04	1391	4774	0	6165	4308.602757502027	2
Breast cancer (estrogen-receptor negative)	29058716	2017-10-23	14135	58126	0	72261	45480.190420835585	31
Breast cancer (estrogen-receptor negative, progesterone-receptor negative, and human epidermal growth factor-receptor negative)	24325915	2013-12-09	1529	3399	0	4928	4218.401785714285	2
Breast cancer (estrogen-receptor positive)	28171663	2016-09-04	1894	4774	0	6668	5424.088782243552	1
Breast cancer (male)	23001122	2012-09-23	823	2795	0	3618	2543.156440022112	2
Breast cancer (survival)	25890600	2015-04-18	37954	0	0	37954	37954	2
Breast cancer in BRCA2 mutation carriers	21060860	2010-10-28	899	804	0	1703	1697.7005284791546	1
Breast cancer in BRCA2 mutation carriers	23544012	2013-03-27	0	0	8211	8211	8211	3
Breast cancer in childhood cancer survivors treated with more than 10 gray radiotherapy	29059430	2017-11-01	131	493	0	624	413.9935897435898	1
Breast milk fatty acid composition (infant genotype effect)	29514873	2018-03-07	0	0	1142	1142	1142	1
Breast milk fatty acid composition (maternal genotype effect)	29514873	2018-03-07	0	0	1142	1142	1142	10
Breast size	22747683	2012-06-30	0	0	16175	16175	16175	7
Breast size	27182965	2016-05-16	0	0	33790	33790	33790	12
Breast size	29855537	2018-05-31	0	0	5609	5609	5609	6
Broad depression or bipolar disorder	30626913	2019-01-09	16721	18769	51258	86748	35371.81730064807	2
Broad depression or major depressive disorder (recurrent)	30626913	2019-01-09	14543	14856	51258	80657	29395.667607741765	1
Broad depression or major depressive disorder (self-reported)	30626913	2019-01-09	84847	241266	51258	377371	251087.1544771291	3
Broad depression or schizophrenia	30626913	2019-01-09	46229	122594	51258	220081	134280.23494429077	16
Bronchial hyperresponsiveness in asthma	27439200	2016-07-20	920	980	0	1900	1898.1052631578948	1
Bronchial neuroendocrine tumor	27492634	2016-08-01	128	4542	0	4670	497.96659528907924	1
Bronchodilator response in asthma	25562107	2015-03-01	0	0	724	724	724	1
Bronchodilator response in asthma (inhaled corticosteroid treatment interaction)	24280104	2013-11-23	172	409	0	581	484.32358003442334	4
Brown vs. black hair color	30531825	2018-12-10	0	0	283920	283920	283920	56
Brown vs. non-brown hair color	26184321	2015-07-13	0	0	7091	7091	7091	7
Brugada syndrome	23872634	2013-07-21	312	1115	0	1427	975.1366503153469	3
Burning and freckling	18488028	2008-05-18	0	0	5130	5130	5130	1
Butyrylcholinesterase levels	21862451	2011-08-23	0	0	6879	6879	6879	3
C-X-C motif chemokine 10 levels	25147954	2014-08-22	0	0	653	653	653	1
C-peptide levels in type I diabetes	29404672	2018-02-05	0	0	3479	3479	3479	1
C-reactive protein	18439548	2008-04-24	0	0	6345	6345	6345	7
C-reactive protein	18439552	2008-04-24	0	0	909	909	909	1
C-reactive protein	19567438	2009-07-01	0	0	17967	17967	17967	5
C-reactive protein	21196492	2010-12-31	0	0	10112	10112	10112	3
C-reactive protein	21647738	2011-06-07	0	0	1709	1709	1709	2
C-reactive protein	22492993	2012-04-05	0	0	837	837	837	1
C-reactive protein	22939635	2012-08-28	0	0	11828	11828	11828	10
C-reactive protein	23844046	2013-07-02	0	0	6692	6692	6692	4
C-reactive protein (red blood cell fatty acid level interaction)	28820441	2017-08-19	0	0	2703	2703	2703	2
C-reactive protein and white blood cell count	22788528	2012-07-13	0	0	8722	8722	8722	9
C-reactive protein levels	21300955	2011-02-07	0	0	66185	66185	66185	18
C-reactive protein levels	24763700	2014-04-24	0	0	7626	7626	7626	3
C-reactive protein levels	28548082	2017-05-26	0	0	3213	3213	3213	1
C-reactive protein levels	29403010	2018-02-05	0	0	75391	75391	75391	7
C-reactive protein levels	30388399	2018-11-01	0	0	206158	206158	206158	133
C-reactive protein levels	31217584	2019-06-19	0	0	28520	28520	28520	39
C-reactive protein levels	31900758	2020-01-03	0	0	418642	418642	418642	526
C-reactive protein levels in ischemic stroke	26718567	2015-12-30	2100	0	0	2100	2100	1
C-reactive protein levels or HDL-cholesterol levels (pleiotropy)	27286809	2016-06-10	0	0	164900	164900	164900	20
C-reactive protein levels or LDL-cholesterol levels (pleiotropy)	27286809	2016-06-10	0	0	160454	160454	160454	21
C-reactive protein levels or total cholesterol levels (pleiotropy)	27286809	2016-06-10	0	0	165184	165184	165184	20
C-reactive protein levels or triglyceride levels (pleiotropy)	27286809	2016-06-10	0	0	161598	161598	161598	21
C4b binding protein levels	20212171	2010-03-08	0	0	352	352	352	1
CCL19 levels	25147954	2014-08-22	0	0	653	653	653	1
CCL24 levels	25147954	2014-08-22	0	0	653	653	653	1
CD40 ligand levels	25147954	2014-08-22	0	0	653	653	653	1
CD4:CD8 lymphocyte ratio	20045101	2009-12-31	0	0	3627	3627	3627	1
CD8-positive T-lymphocyte count	20045101	2009-12-31	0	0	3627	3627	3627	1
CTACK levels	27989323	2016-12-13	0	0	3631	3631	3631	3
CXCL5 levels	25147954	2014-08-22	0	0	653	653	653	2
Cadmium levels	26025379	2015-05-29	0	0	949	949	949	1
Caffeine consumption	21490707	2011-04-07	0	0	47431	47431	47431	2
Caffeine metabolism (plasma 1,3,7-trimethylxanthine (caffeine) level)	27702941	2016-10-03	0	0	9054	9054	9054	8
Caffeine metabolism (plasma 1,3-dimethylxanthine (theophylline) level)	27702941	2016-10-03	0	0	5261	5261	5261	1
Caffeine metabolism (plasma 1,7-dimethylxanthine (paraxanthine) level)	27702941	2016-10-03	0	0	5353	5353	5353	1
Caffeine metabolism (plasma 1,7-dimethylxanthine (paraxanthine) to 1,3,7-trimethylxanthine (caffeine) ratio)	27702941	2016-10-03	0	0	5323	5323	5323	29
Calcaneal bone ultrasound measurement (speed of sound)	26686025	2015-12-12	0	0	1895	1895	1895	1
Calcaneus stiffness index	30779856	2019-02-19	0	0	7742	7742	7742	3
Calcific aortic valve stenosis	29511167	2018-03-07	1009	1017	0	2026	2025.9684106614015	1
Calcific aortic valve stenosis	32141789	2019-10-15	5115	354072	0	359187	20168.63951089544	4
Calcium levels	20661308	2010-07-22	0	0	12865	12865	12865	1
Calcium levels	20705733	2010-08-12	0	0	20611	20611	20611	1
Calcium levels	24068962	2013-09-19	0	0	39400	39400	39400	8
Calcium levels	25972035	2015-05-14	0	0	4558	4558	4558	1
Calcium levels	29403010	2018-02-05	0	0	71701	71701	71701	17
Cancer	27197191	2016-04-20	61851	61820	0	123671	123670.99222938278	4
Cancer (pleiotropy)	27197191	2016-04-20	61851	61820	0	123671	123670.99222938278	14
Cannabis dependence symptom count	27028160	2016-03-30	0	0	14754	14754	14754	4
Cannabis use	30150663	2018-08-27	0	0	184765	184765	184765	8
Cannabis use (age at onset)	30003630	2018-07-13	0	0	24953	24953	24953	1
Cannabis use disorder	31209380	2019-06-17	2387	48985	0	51372	9104.3521762828	1
Capecitabine sensitivity	22864933	2012-01-03	0	0	503	503	503	1
Carbamazepine-induced maculopapular exanthema	29288229	2017-12-29	180	1066	0	1246	615.9871589085072	1
Carbamazepine-induced reaction with eosinophilia and systemic symptoms	31066027	2019-05-07	25	10701	0	10726	99.76692149916092	1
Carbamazepine-induced serious cutaneous adverse reaction	31066027	2019-05-07	43	10701	0	10744	171.31161578555472	2
Cardia gastric cancer	26129866	2015-06-30	1189	2708	0	3897	3304.913523222992	1
Cardiac Troponin-T levels	23247143	2012-12-16	0	0	11544	11544	11544	2
Cardiac Troponin-T levels	31014085	2019-04-24	0	0	10395	10395	10395	4
Cardiac hypertrophy	21348951	2011-02-01	0	0	851	851	851	1
Cardiac muscle measurement	21212386	2011-01-06	0	0	1258	1258	1258	1
Cardiac structure and function	19584346	2009-07-08	0	0	12612	12612	12612	1
Cardiac troponin-I levels	31014085	2019-04-24	0	0	14579	14579	14579	5
Cardiometabolic and hematological traits	27668658	2016-11-01	0	0	35981	35981	35981	17
Cardiovascular disease	30595370	2018-12-27	0	0	459000	459000	459000	285
Cardiovascular disease risk factors	21943158	2011-09-24	0	0	11683	11683	11683	19
Cardiovascular heart disease in diabetics	23982368	2013-08-28	669	1641	0	2310	1901.0025974025973	1
Cardiovascular risk factors	20838585	2010-09-09	0	0	525	525	525	2
Carotenoid and tocopherol levels	19185284	2009-01-29	0	0	1191	1191	1191	2
Carotenoid levels	23696881	2013-05-16	0	0	1200	1200	1200	3
Carotenoid levels (alpha-carotene)	28002826	2016-12-22	0	0	433	433	433	3
Carotid atherosclerosis in HIV infection	20009918	2010-01-01	0	0	177	177	177	1
Carotid intima media thickness	21909108	2011-09-11	0	0	31211	31211	31211	5
Carotid intima media thickness	26343869	2015-09-05	0	0	810	810	810	3
Carotid intima media thickness	30510157	2018-12-03	0	0	71128	71128	71128	11
Carotid intima media thickness (maximum)	31801372	2019-12-05	0	0	22179	22179	22179	3
Carotid intima media thickness (mean)	31801372	2019-12-05	0	0	22179	22179	22179	12
Carotid intima media thickness (mean-maximum)	31801372	2019-12-05	0	0	22179	22179	22179	8
Carotid intima media thickness in rheumatoid arthritis	30251476	2018-09-24	0	0	1355	1355	1355	1
Carotid plaque	30510157	2018-12-03	21540	26894	0	48434	47842.15716232399	5
Carotid plaque burden	28282560	2017-02-24	0	0	7189	7189	7189	2
Carpal tunnel syndrome	30833571	2019-03-04	12312	389344	0	401656	47738.39631923836	16
Cataracts (operation)	31816047	2019-12-09	21679	387283	0	408962	82119.20087440887	20
Caudate nucleus volume	31636452	2019-10-21	0	0	37741	37741	37741	16
Celiac disease	17558408	2007-06-10	778	1422	0	2200	2011.4836363636364	2
Celiac disease	18311140	2008-03-02	767	1422	0	2189	1993.0086797624483	5
Celiac disease	20190752	2010-02-28	4533	10750	0	15283	12753.975004907415	27
Celiac disease	22057235	2011-11-06	12041	12228	0	24269	24267.559108327496	35
Celiac disease	23936387	2013-08-02	0	0	206	206	206	1
Celiac disease	24999842	2014-07-07	1550	3084	0	4634	4126.197669400087	4
Celiac disease	25920553	2015-04-29	425	453	0	878	877.1070615034168	23
Celiac disease	30572963	2018-12-20	11489	22308	0	33797	30333.652336006155	29
Celiac disease	31591516	2019-10-07	12948	14826	0	27774	27647.014906027216	4
Celiac disease and Rheumatoid arthritis	26546613	2016-01-01	26200	20754	0	46954	46322.34101461004	24
Celiac disease or Rheumatoid arthritis	21383967	2011-02-24	10072	27981	0	38053	29624.432449478358	12
Cellular adhesion molecule (red blood cell fatty acid level interaction)	28820441	2017-08-19	0	0	2703	2703	2703	1
Central corneal thickness	20485516	2010-05-13	301	301	5378	5980	602.0	2
Central corneal thickness	20719862	2010-08-18	0	0	1445	1445	1445	5
Central corneal thickness	22814818	2012-07-20	0	0	3931	3931	3931	2
Central corneal thickness	23493294	2013-03-14	0	0	1644	1644	1644	1
Central corneal thickness	28171582	2016-11-15	0	0	3584	3584	3584	5
Central corneal thickness	29760442	2018-05-14	0	0	25910	25910	25910	57
Central corneal thickness	29847655	2018-05-01	0	0	210	210	210	2
Central corneal thickness	30894546	2019-03-20	0	0	6125	6125	6125	6
Central corneal thickness	31798171	2019-11-27	0	0	16204	16204	16204	31
Central retinal arteriolar equivalent	26567291	2015-11-13	0	0	24275	24275	24275	1
Central retinal vein equivalent	26567291	2015-11-13	0	0	24275	24275	24275	4
Central serous retinopathy	31872073	2019-12-12	610	2850	0	3460	2009.8265895953755	4
Ceramide levels	31551469	2019-09-24	0	0	2045	2045	2045	7
Cerebral amyloid angiopathy	25188341	2014-09-04	1673	1134	0	2807	2703.501246882793	1
Cerebral amyloid deposition (PET imaging)	26252872	2015-08-07	0	0	883	883	883	1
Cerebral amyloid deposition (PET imaging)	30361487	2018-10-25	0	0	983	983	983	27
Cerebral amyloid deposition in APOEe4 non-carriers (PET imaging)	26252872	2015-08-07	0	0	370	370	370	1
Cerebral amyloid deposition positivity (PET imaging)	26252872	2015-08-07	0	0	646	646	646	1
Cerebral blood flow	28627999	2017-06-19	0	0	4472	4472	4472	1
Cerebrospinal AB1-42 levels in Alzheimer's disease dementia	25027320	2014-07-15	0	0	363	363	363	2
Cerebrospinal AB1-42 levels in mild cognitive impairment	29274321	2017-12-20	581	0	0	581	581	1
Cerebrospinal AB1-42 levels in normal cognition	29274321	2017-12-20	0	0	305	305	305	3
Cerebrospinal P-tau181p levels	28247064	2017-02-28	0	0	3146	3146	3146	5
Cerebrospinal T-tau levels	20932310	2010-10-08	281	109	0	390	314.14358974358976	1
Cerebrospinal T-tau levels	28247064	2017-02-28	0	0	3146	3146	3146	2
Cerebrospinal fluid AB1-42 levels	20932310	2010-10-08	281	109	0	390	314.14358974358976	1
Cerebrospinal fluid AB1-42 levels	26252872	2015-08-07	561	215	0	776	621.7268041237113	2
Cerebrospinal fluid AB1-42 levels	28247064	2017-02-28	0	0	3146	3146	3146	4
Cerebrospinal fluid AB1-42 levels	28641921	2017-05-15	113	0	730	843	843	4
Cerebrospinal fluid AB1-42 levels	29274321	2017-12-20	771	0	305	1076	1076	2
Cerebrospinal fluid AB1-42 levels	30319691	2018-09-24	531	0	281	812	812	5
Cerebrospinal fluid beta-site APP cleaving enzyme levels	29751835	2018-05-11	249	91	0	340	266.5764705882353	1
Cerebrospinal fluid biomarker levels	28031287	2016-11-26	0	0	133	133	133	65
Cerebrospinal fluid levels of Alzheimer's disease-related proteins	25340798	2014-10-23	0	0	574	574	574	5
Cerebrospinal fluid neurofilament light levels	31930058	2019-11-01	0	0	263	263	263	1
Cerebrospinal fluid p-Tau181p:AB1-42 ratio	30319691	2018-09-24	531	0	281	812	812	4
Cerebrospinal fluid p-tau levels	29274321	2017-12-20	771	0	305	1076	1076	1
Cerebrospinal fluid p-tau levels in mild cognitive impairment	29274321	2017-12-20	581	0	0	581	581	2
Cerebrospinal fluid pyridoxal phosphate to pyridoxal ratio	30583557	2018-12-22	0	0	493	493	493	1
Cerebrospinal fluid sTREM-2 levels	31204042	2019-05-21	0	0	449	449	449	1
Cerebrospinal fluid sTREM-2 levels	31413141	2019-08-01	0	0	813	813	813	2
Cerebrospinal fluid sTREM-2 levels	31708768	2019-10-25	194	0	807	1001	1001	35
Cerebrospinal fluid t-tau levels	28641921	2017-05-15	113	0	730	843	843	3
Cerebrospinal fluid t-tau levels	29274321	2017-12-20	771	0	305	1076	1076	1
Cerebrospinal fluid t-tau levels in mild cognitive impairment	29274321	2017-12-20	581	0	0	581	581	1
Cerebrospinal fluid t-tau levels in normal cognition	29274321	2017-12-20	0	0	305	305	305	2
Cerebrospinal fluid t-tau:AB1-42 ratio	28641921	2017-05-15	113	0	730	843	843	21
Cerebrospinal fluid t-tau:AB1-42 ratio	30153862	2018-08-28	0	0	3146	3146	3146	8
Cerebrospinal fluid t-tau:AB1-42 ratio	30319691	2018-09-24	531	0	281	812	812	5
Cerebrospinal fluid α-synuclein levels	29959729	2018-06-29	49	0	160	209	209	2
Cervical artery dissection	25420145	2014-11-24	1393	14416	0	15809	5081.02675691062	2
Cervical cancer	23482656	2013-03-12	1034	3948	0	4982	3277.584905660377	3
Cervical cancer	23817570	2013-06-30	1364	3028	0	4392	3761.559198542805	4
Cervical cancer	27285765	2016-06-07	1637	4442	0	6079	4784.704063168284	1
Cervical cancer	28806749	2017-08-14	2866	6481	0	9347	7948.880282443564	7
Cervical cancer	30412241	2018-11-09	2609	4712	0	7321	6716.9009698128675	3
Cervical cancer	31488892	2019-09-05	538	39556	0	40094	2123.123459869307	14
Cervical cancer (multi-trait analysis)	31488892	2019-09-05	538	39556	0	40094	2123.123459869307	3
Change in glucose in response to thiazide diuretic treatment in hypertension	29523524	2018-03-09	0	0	310	310	310	3
Change in intraocular pressure in response to steroid treatment (triamcinolone acetonide)	25813999	2015-04-01	0	0	64	64	64	1
Change in neurofilament light levels	31295725	2019-07-11	0	0	545	545	545	1
Change in quality of life in response to fluticasone propionate/salmeterol in chronic obstructive pulmonary disease	31299468	2019-06-29	0	0	1345	1345	1345	1
Change in serum metabolite levels	31636271	2019-10-21	0	0	3351	3351	3351	6
Change in serum metabolite levels (CMS)	31636271	2019-10-21	0	0	3351	3351	3351	6
Cheek morphology (partial least square model)	30174134	2018-08-16	0	0	694	694	694	1
Chemerin levels	30866520	2019-03-07	0	0	2197	2197	2197	1
Chickenpox	28928442	2017-09-19	107769	15982	0	123751	55671.92695008525	4
Childhood absence epilepsy	30531953	2018-12-10	778	24218	0	24996	3015.1390622499603	2
Childhood and early adolescence aggressive behavior	26087016	2015-06-18	0	0	18988	18988	18988	1
Childhood body mass index	26604143	2015-11-24	0	0	34744	34744	34744	28
Childhood body mass index	31752434	2019-11-19	0	0	828	828	828	2
Childhood dental caries in permanent teeth	29931343	2018-06-20	5875	7478	0	13353	13160.563169325244	1
Childhood dental caries in primary teeth	29931343	2018-06-20	14452	21588	0	36040	34627.05615982242	1
Childhood ear infection	27182965	2016-05-16	46936	74874	0	121810	115402.21866841803	15
Childhood ear infection	28928442	2017-09-19	46936	74874	0	121810	115402.21866841803	25
Childhood maltreatment	32066696	2020-01-27	0	0	124711	124711	124711	3
Childhood obesity	31504550	2019-07-05	13005	15599	0	28604	28368.758914837086	10
Childhood onset systemic lupus erythematosus	29967481	2018-07-02	781	0	0	781	781	2
Childhood onset ulcerative colitis	29562276	2018-03-01	466	2099	0	2565	1525.3551656920079	1
Childhood steroid-sensitive nephrotic syndrome	29903748	2018-06-14	385	3267	0	3652	1377.6506024096384	5
Childhood steroid-sensitive nephrotic syndrome	30012571	2018-07-16	224	412	0	636	580.4276729559749	1
Childhood steroid-sensitive nephrotic syndrome	31263063	2019-07-01	422	5642	0	6064	1570.5303430079155	8
Chin dimples	27182965	2016-05-16	58032	13457	0	71489	43695.48456405881	46
Chloride levels	29403010	2018-02-05	0	0	126402	126402	126402	19
Cholelithiasis-related traits in sickle cell anemia	22558097	2012-04-27	905	0	0	905	905	1
Cholesterol	20066028	2010-01-08	0	0	656	656	656	1
Cholesterol	31902109	2020-01-04	0	0	6840	6840	6840	13
Cholesterol efflux capacity	29674289	2018-04-12	0	0	607	607	607	2
Cholesterol efflux capacity	30369316	2018-08-01	3487	1806	0	5293	4759.13243907047	3
Cholesterol efflux capacity (ABCA-1 dependent assay)	30369316	2018-08-01	3487	1806	0	5293	4759.13243907047	2
Cholesterol efflux capacity (BHK stimulated assay)	30369316	2018-08-01	3487	1806	0	5293	4759.13243907047	1
Cholesterol efflux capacity (cAMP stimulated assay)	30369316	2018-08-01	3487	1806	0	5293	4759.13243907047	2
Cholesterol ester levels in large LDL	29084231	2017-10-30	0	0	8372	8372	8372	6
Cholesterol ester levels in medium HDL	29084231	2017-10-30	0	0	8372	8372	8372	5
Cholesterol ester levels in medium LDL	29084231	2017-10-30	0	0	8372	8372	8372	9
Cholesterol ester levels in medium VLDL	29084231	2017-10-30	0	0	8372	8372	8372	2
Cholesterol ester levels in very large HDL	29084231	2017-10-30	0	0	8372	8372	8372	3
Cholesterol, total	19060911	2008-12-07	0	0	22562	22562	22562	12
Cholesterol, total	20686565	2010-08-05	0	0	100184	100184	100184	52
Cholesterol, total	24097068	2013-10-06	0	0	94595	94595	94595	72
Cholesterol, total	24886709	2014-06-02	0	0	3701	3701	3701	2
Cholesterol, total	25961943	2015-05-11	0	0	62166	62166	62166	47
Cholesterol, total	26582766	2015-11-18	0	0	8344	8344	8344	11
Cholesterol, total	26780889	2016-01-19	0	0	4383	4383	4383	6
Cholesterol, total	27036123	2016-04-01	0	0	60024	60024	60024	29
Cholesterol, total	28270201	2017-03-07	0	0	26122	26122	26122	17
Cholesteryl ester levels	31551469	2019-09-24	0	0	2045	2045	2045	9
Cholesteryl ester transfer protein levels	29728394	2018-05-01	0	0	4248	4248	4248	3
Chronic back pain	30261039	2018-09-27	29531	128494	0	158025	96049.51910140799	3
Chronic bronchitis and chronic obstructive pulmonary disease	25241909	2014-09-21	1844	5269	0	7113	5463.818923098552	5
Chronic central serous retinopathy	30073298	2018-08-02	521	3577	0	4098	1819.0502684236212	1
Chronic central serous retinopathy	30480742	2018-11-01	137	1174	0	1311	490.7337909992372	1
Chronic hepatitis B infection	23760081	2013-06-10	400	1000	0	1400	1142.857142857143	6
Chronic hepatitis B infection	24940741	2014-06-18	321	304	0	625	624.5376	5
Chronic hepatitis B infection	25802187	2015-04-28	2514	1130	0	3644	3118.3534577387486	9
Chronic hepatitis C infection	20060832	2010-01-07	0	0	1362	1362	1362	1
Chronic hepatitis C infection	20173735	2010-02-21	1286	0	0	1286	1286	2
Chronic hepatitis C infection	21725309	2011-07-03	977	0	0	977	977	1
Chronic hepatitis C infection	23420232	2013-02-19	2401	0	0	2401	2401	2
Chronic hepatitis C infection	24376798	2013-12-20	481	2963	0	3444	1655.288037166086	1
Chronic inflammatory diseases (ankylosing spondylitis, Crohn's disease, psoriasis, primary sclerosing cholangitis, ulcerative colitis) (pleiotropy)	26974007	2016-03-14	52262	34213	0	86475	82707.82566059555	227
Chronic kidney disease	20383146	2010-04-11	0	0	67093	67093	67093	24
Chronic kidney disease	22479191	2012-03-29	0	0	74354	74354	74354	2
Chronic kidney disease	24351856	2013-12-18	301	276	0	577	575.9168110918545	1
Chronic kidney disease	26831199	2016-01-21	12385	104780	0	117165	44303.34314855119	5
Chronic kidney disease	29124443	2017-11-09	606	1040	0	1646	1531.5674362089915	16
Chronic kidney disease	31015462	2019-04-23	2044	65575	0	67619	7928.854316094589	3
Chronic kidney disease	31152163	2019-05-31	64164	561055	0	625219	230316.30849350386	24
Chronic kidney disease (end stage renal disease vs. normal eGFR) in type 1 diabetes	31537649	2019-09-19	2235	14993	0	17228	7780.207801253773	1
Chronic kidney disease (reduced eGFR or end stage renal disease) in type 1 diabetes	31537649	2019-09-19	4266	14838	0	19104	13253.540201005024	2
Chronic kidney disease and serum creatinine levels	20686651	2010-07-29	1689	37076	0	38765	6461.639520185736	1
Chronic lymphocytic leukemia	18758461	2008-08-31	505	1438	0	1943	1494.9871332990222	6
Chronic lymphocytic leukemia	21131588	2010-12-03	407	296	0	703	685.4736842105264	2
Chronic lymphocytic leukemia	22700719	2012-06-13	1121	3745	0	4866	3451.0028771064526	5
Chronic lymphocytic leukemia	23770605	2013-06-16	2179	6221	0	8400	6455.028095238095	20
Chronic lymphocytic leukemia	24292274	2013-12-01	1739	5199	0	6938	5212.488325165754	12
Chronic lymphocytic leukemia	26956414	2016-03-09	3100	7667	0	10767	8829.83189374942	19
Chronic lymphocytic leukemia	28165464	2017-02-06	0	0	17691	17691	17691	35
Chronic lymphocytic leukemia or multiple sclerosis	31407831	2019-08-13	12264	24529	0	36793	32704.44443236485	7
Chronic lymphocytic leukemia or rheumatoid arthritis	31407831	2019-08-13	6413	11232	0	17645	16328.889997166334	1
Chronic lymphocytic leukemia or systemic lupus erythematosus	31407831	2019-08-13	9711	23144	0	32855	27362.822584081572	4
Chronic mountain sickness	31417607	2019-07-30	166	146	0	312	310.71794871794873	1
Chronic myeloid leukemia	21540461	2011-05-03	201	497	0	698	572.4756446991404	1
Chronic obstructive pulmonary disease	19300482	2009-03-20	823	810	0	1633	1632.896509491733	1
Chronic obstructive pulmonary disease	20173748	2010-02-21	2940	1380	0	4320	3756.6666666666665	2
Chronic obstructive pulmonary disease	22080838	2011-11-11	3499	1922	0	5421	4962.241652831581	2
Chronic obstructive pulmonary disease	25101718	2015-03-01	3775	4461	0	8236	8178.861097620204	1
Chronic obstructive pulmonary disease	25241909	2014-09-21	3777	3520	0	7297	7287.948471974783	3
Chronic obstructive pulmonary disease	28166215	2017-02-06	12550	45820	548	58918	39406.61298612301	23
Chronic obstructive pulmonary disease	29394082	2018-02-02	363	5253	0	5616	1358.1474358974358	2
Chronic obstructive pulmonary disease	30804561	2019-02-25	35735	222076	0	257811	123127.18790121446	102
Chronic obstructive pulmonary disease	31036433	2019-04-26	9876	318237	0	328113	38314.953836026	1
Chronic obstructive pulmonary disease (moderate to severe)	24621683	2014-02-07	6633	5704	0	12337	12267.0445002837	4
Chronic obstructive pulmonary disease (severe)	24621683	2014-02-07	3497	5704	0	9201	8671.61743288773	5
Chronic obstructive pulmonary disease or coronary artery disease (pleiotropy)	30940143	2019-04-02	73351	169872	0	243223	204919.4537029804	3
Chronic obstructive pulmonary disease or high blood pressure (pleiotropy)	30940143	2019-04-02	157343	360129	0	517472	438004.58573217486	22
Chronic obstructive pulmonary disease or resting heart rate (pleiotropy)	30940143	2019-04-02	12550	46368	458969	517887	39507.00295325707	21
Chronic obstructive pulmonary disease-related biomarkers	23144326	2012-11-09	0	0	1951	1951	1951	17
Chronic periodontitis (localised)	30284742	2018-10-04	207	160	0	367	360.98092643051774	1
Chronic periodontitis (mean interproximal clinical attachment level)	27601451	2016-09-06	0	0	10935	10935	10935	1
Chronic rhinosinusitis	30643255	2019-01-14	5608	760086	0	765694	22267.706357892315	2
Chronic venous disease	28374850	2017-04-04	0	4942	0	4942	4942	2
Chronotype	26835600	2016-02-02	0	0	122125	122125	122125	2
Chronotype	26955885	2016-03-09	0	0	100420	100420	100420	9
Chronotype	27494321	2016-08-05	0	0	127898	127898	127898	13
Chronotype	28604731	2017-06-12	0	0	101185	101185	101185	9
Chronotype	30696823	2019-01-29	0	0	449734	449734	449734	425
Chylomicron and largest VLDL particle concentration	29084231	2017-10-30	0	0	8372	8372	8372	2
Cigarettes smoked per day (MTAG)	30643251	2019-01-14	0	0	403928	403928	403928	84
Cingulate cortical amyloid beta load	26421299	2015-09-03	412	190	0	602	520.1328903654485	3
Circulating cell-free DNA	22511988	2012-04-12	0	0	1841	1841	1841	1
Circulating chemerin levels	25521368	2014-12-18	0	0	2791	2791	2791	4
Circulating chromogranin peptide levels	28011710	2016-12-22	0	0	1807	1807	1807	2
Circulating fibroblast growth factor 23 levels	30217807	2018-09-14	0	0	16624	16624	16624	5
Circulating leptin levels x sex interaction in high cardiovascular risk	31766143	2019-11-13	0	0	966	966	966	1
Circulating myeloperoxidase levels (plasma)	23620142	2013-04-24	0	0	9260	9260	9260	2
Circulating myeloperoxidase levels (serum)	23620142	2013-04-24	0	0	9305	9305	9305	3
Circulating odd-numbered chain saturated fatty acid levels (C17:0)	29738550	2018-05-08	0	0	6016	6016	6016	1
Circulating odd-numbered chain saturated fatty acid levels (C19:0)	29738550	2018-05-08	0	0	1910	1910	1910	10
Circulating vasoactive peptide levels	23381795	2013-02-04	0	0	3444	3444	3444	6
Cirrhosis	31815349	2019-12-09	1088	407873	0	408961	4340.421937544167	1
Cirrhosis (alcohol related)	26482880	2015-10-19	712	1426	0	2138	1899.55472404116	3
Cisplatin-induced ototoxicity	28039263	2016-12-30	0	0	511	511	511	1
Classic bladder exstrophy	25763902	2015-03-12	208	1703	0	1911	741.4421768707482	1
Cleft lip	20436469	2010-05-02	0	0	1863	1863	1863	2
Cleft lip with or without cleft palate	28054174	2017-01-04	814	1539	2811	5164	2129.6149596260093	23
Cleft palate	27018472	2016-04-07	78	1737	1	1816	298.59173553719006	4
Cleft palate	30452639	2018-11-19	205	2159	0	2364	748.8917089678511	2
Clinical laboratory measurements	27897004	2016-01-01	0	0	17347	17347	17347	8
Clinically amyopathic dermatomyositis	29331962	2018-01-13	33	6270	0	6303	131.30890052356023	1
Clopidogrel active metabolite levels	28207573	2017-04-01	0	0	513	513	513	7
Clostridium difficile infection in multiple myeloma	29594489	2018-03-28	57	589	0	646	207.8823529411765	3
Clozapine-induced agranulocytosis/granulocytopenia in treatment-resistant schizophrenia	26876947	2016-02-11	50	2905	0	2955	196.61590524534685	1
Clozapine-induced agranulocytosis/granulocytopenia in treatment-resistant schizophrenia	27400856	2016-07-12	66	5583	0	5649	260.9155602761551	1
Clozapine-induced cytotoxicity	25656473	2015-02-05	0	0	90	90	90	2
Coagulation factor levels	23267103	2012-12-24	0	0	3462	3462	3462	6
Cocaine dependence	23958962	2013-08-20	4291	1406	0	5697	4236.016148850272	1
Cocaine use disorder	31490055	2019-09-06	0	0	3640	3640	3640	1
Cocaine use disorder x change in residence interaction	31490055	2019-09-06	0	0	3640	3640	3640	2
Cocaine use disorder x household tobacco use interaction	31490055	2019-09-06	0	0	3640	3640	3640	1
Cocaine use disorder x non-traditional parental care interaction	31490055	2019-09-06	0	0	3640	3640	3640	1
Coenzyme Q10 levels	27149984	2016-05-05	0	0	1300	1300	1300	2
Coffee consumption	21357676	2011-02-28	0	0	6611	6611	6611	2
Coffee consumption	21876539	2011-08-30	0	0	18176	18176	18176	3
Coffee consumption	25288136	2014-10-07	0	0	48528	48528	48528	3
Coffee consumption	27561104	2016-08-25	0	0	1213	1213	1213	5
Coffee consumption	29367735	2018-01-24	0	0	6312	6312	6312	2
Coffee consumption	31046077	2019-05-02	0	0	335909	335909	335909	37
Coffee consumption	31345160	2019-07-26	0	0	6264	6264	6264	2
Coffee consumption	31959922	2020-01-20	0	0	152634	152634	152634	14
Coffee consumption (cups per day)	25288136	2014-10-07	0	0	91462	91462	91462	5
Coffee consumption (cups per day)	31217584	2019-06-19	0	0	35902	35902	35902	10
Cognitive ability	29186694	2017-11-28	0	0	107207	107207	107207	38
Cognitive ability (MTAG)	29186694	2017-11-28	0	0	436124	436124	436124	82
Cognitive ability, years of educational attainment or schizophrenia (pleiotropy)	31374203	2019-08-01	77096	43456	436124	556676	111164.76793416949	235
Cognitive decline	22054870	2011-11-03	0	0	749	749	749	1
Cognitive decline	23207651	2012-12-04	0	0	3280	3280	3280	1
Cognitive decline (age-related)	24468470	2013-12-26	0	0	6655	6655	6655	2
Cognitive decline (age-related)	28078323	2016-12-21	0	0	3964	3964	3964	1
Cognitive decline rate in late mild cognitive impairment	26252872	2015-08-07	519	0	0	519	519	35
Cognitive empathy	28584286	2017-06-06	0	0	89553	89553	89553	2
Cognitive function	22126837	2011-11-28	347	353	0	700	699.9485714285714	2
Cognitive function	25644384	2015-02-03	0	0	53949	53949	53949	3
Cognitive function	28093568	2017-01-17	0	0	35298	35298	35298	2
Cognitive impairment	31201950	2019-03-06	355	6190	0	6545	1342.9793735676087	2
Cognitive impairment test score	30319691	2018-09-24	531	0	281	812	812	3
Cognitive performance	30038396	2018-07-23	0	0	257841	257841	257841	217
Cognitive performance (MTAG)	30038396	2018-07-23	0	0	402382	402382	402382	592
Cold medicine-related Stevens-Johnson syndrome/toxic epidermal necrolysis (SJS/TEN) with severe mucosal involvement	25672763	2015-02-08	117	691	0	808	400.23267326732673	1
Cold medicine-related Stevens-Johnson syndrome/toxic epidermal necrolysis (SJS/TEN) with severe ocular complications	28100913	2017-01-19	117	688	0	805	399.9801242236025	1
Cold sores	28928442	2017-09-19	25108	63332	0	88440	71919.4869289914	4
Collagenous colitis	26525574	2015-11-02	247	3969	0	4216	930.1166982922201	1
Colon cancer	28295283	2017-03-13	1451	0	4703	6154	6154	1
Colonoscopy-negative controls vs population controls	29228715	2017-10-09	0	4294	0	4294	4294	3
Colorectal cancer	17618283	2007-07-08	1257	1336	0	2593	2590.593135364443	1
Colorectal cancer	17618284	2007-07-08	930	960	0	1890	1889.5238095238094	1
Colorectal cancer	17934461	2007-10-14	930	960	0	1890	1889.5238095238094	1
Colorectal cancer	18372901	2008-03-30	981	1002	0	1983	1982.7776096822993	3
Colorectal cancer	18372905	2008-03-30	922	927	0	1849	1848.9864791779341	3
Colorectal cancer	19011631	2008-11-16	1902	1929	0	3831	3830.8097102584184	4
Colorectal cancer	20972440	2010-10-24	3334	4628	0	7962	7751.696558653604	5
Colorectal cancer	21242260	2011-01-17	1583	1898	0	3481	3452.495259982764	2
Colorectal cancer	21761138	2011-07-15	2906	3416	0	6322	6280.857956342929	1
Colorectal cancer	22634755	2012-05-27	8323	9457	0	17780	17707.67401574803	3
Colorectal cancer	23263487	2012-12-23	2098	5749	0	7847	6148.286988658086	5
Colorectal cancer	23266556	2012-12-21	12696	15113	0	27809	27598.92811679672	3
Colorectal cancer	24448986	2014-01-21	1773	2642	0	4415	4243.955605889015	1
Colorectal cancer	24737748	2014-04-15	5626	7817	0	13443	13085.90106375065	7
Colorectal cancer	24836286	2014-05-18	2098	6172	0	8270	6263.050060459493	14
Colorectal cancer	25023989	2014-07-14	2462	1497	0	3959	3723.782773427633	1
Colorectal cancer	25105248	2014-08-08	4520	8500	0	13020	11803.379416282643	1
Colorectal cancer	25990418	2015-05-20	7577	9979	0	17556	17227.359990886303	11
Colorectal cancer	26151821	2015-07-07	18299	19656	0	37955	37906.48336187591	16
Colorectal cancer	26965516	2016-03-08	4508	16588	0	21096	14178.745544178992	24
Colorectal cancer	27145994	2016-05-05	0	2329	0	2329	2329	2
Colorectal cancer	28295283	2017-03-13	1894	0	4703	6597	6597	1
Colorectal cancer	28960316	2017-09-28	1701	14082	0	15783	6070.704428815814	4
Colorectal cancer	29228715	2017-10-09	1614	4294	0	5908	4692.292484766418	1
Colorectal cancer	29471430	2018-02-17	6692	27178	0	33870	21479.20590493062	16
Colorectal cancer	29917119	2018-06-16	36948	30864	0	67812	67266.15183153424	22
Colorectal cancer	30104761	2018-08-13	4562	382756	0	387318	18033.067112811692	3
Colorectal cancer	30529582	2018-12-06	22775	47731	0	70506	61672.68175758091	30
Colorectal cancer	31089142	2019-05-14	31197	61770	0	92967	82912.80518893801	78
Colorectal cancer	31826910	2019-12-11	23572	48700	0	72272	63535.33318574274	26
Colorectal cancer (SNP x SNP interaction)	23300701	2012-12-26	8380	10558	0	18938	18687.515049107613	1
Colorectal cancer (alcohol consumption interaction)	27723779	2016-10-10	0	0	16823	16823	16823	1
Colorectal cancer (aspirin and/or NSAID use interaction)	25781442	2015-03-17	8634	8553	0	17187	17186.618257985687	2
Colorectal cancer (diet interaction)	24743840	2014-04-17	9287	9117	0	18404	18402.429689198	1
Colorectal cancer (oestrogen-progestogen hormone therapy interaction)	26766742	2016-01-14	554	729	0	1283	1259.1301636788778	1
Colorectal cancer or advanced adenoma	30510241	2018-12-03	58131	67347	0	125478	124801.11117486728	95
Colorectal or endometrial cancer	26621817	2015-12-01	7937	13396	0	21333	19936.0712511133	2
Common traits (Other)	20585627	2010-06-24	0	0	9126	9126	9126	5
Complement C3 and C4 levels	23028341	2012-09-13	0	0	1999	1999	1999	10
Composite immunoglobulin trait (IgA x IgG x IgM)	28628107	2017-06-19	0	0	14183	14183	14183	2
Composite immunoglobulin trait (IgA x IgG/IgM)	28628107	2017-06-19	0	0	14183	14183	14183	5
Composite immunoglobulin trait (IgA/IgG)	28628107	2017-06-19	0	0	14183	14183	14183	6
Composite immunoglobulin trait (IgA/IgM)	28628107	2017-06-19	0	0	14183	14183	14183	7
Composite immunoglobulin trait (IgG/IgM)	28628107	2017-06-19	0	0	14183	14183	14183	2
Conduct disorder (symptom count)	20585324	2010-06-27	0	0	3963	3963	3963	3
Congenital heart disease	23708191	2013-05-26	1819	5159	0	6978	5379.318429349383	1
Congenital heart malformation	23708190	2013-05-26	945	1246	0	2191	2149.6485623003196	2
Congenital left-sided heart lesions	25138779	2014-08-18	0	0	377	377	377	1
Congenital left-sided heart lesions	26965164	2016-03-09	592	2676	0	3268	1939.0354957160341	1
Contrast sensitivity	24152035	2013-10-23	0	0	985	985	985	1
Core binding factor acute myeloid leukemia	27903959	2017-01-31	175	218	0	393	388.29516539440203	1213
Corneal astigmatism	22144915	2011-12-01	2249	2005	0	4254	4240.004701457452	1
Corneal astigmatism	29422769	2018-02-05	13642	17728	0	31370	30837.791010519606	1
Corneal astigmatism	30306274	2018-10-10	0	0	86335	86335	86335	7
Corneal curvature	21665993	2011-06-10	0	0	4289	4289	4289	2
Corneal curvature	23401653	2013-01-03	0	0	2023	2023	2023	1
Corneal curvature	24963161	2014-06-24	0	0	7440	7440	7440	4
Corneal curvature	25823570	2015-03-31	0	0	3248	3248	3248	1
Corneal endothelial cell density	30894546	2019-03-20	0	0	6125	6125	6125	31
Corneal endothelial cell shape (percentage of hexagonally shaped cells)	30894546	2019-03-20	0	0	6125	6125	6125	7
Corneal endothelial cell size variation coefficient	30894546	2019-03-20	0	0	6125	6125	6125	13
Corneal hysteresis	30894546	2019-03-20	0	0	6125	6125	6125	2
Corneal hysteresis	31246245	2019-06-27	0	0	6645	6645	6645	5
Corneal resistance factor	30894546	2019-03-20	0	0	6125	6125	6125	7
Corneal resistance factor	31246245	2019-06-27	0	0	6645	6645	6645	8
Corneal structure	21979947	2011-10-06	222	3324	0	3546	832.4060913705583	1
Corneal structure	23291589	2013-01-06	0	0	20020	20020	20020	26
Coronary arterial lesions in patients with Kawasaki disease	23677057	2013-05-16	17	123	0	140	59.74285714285714	1
Coronary artery aneurysm in Kawasaki disease	27171184	2016-05-12	11	146	0	157	40.917197452229296	2
Coronary artery calcification	22144573	2011-12-05	0	0	9961	9961	9961	2
Coronary artery calcification	23561647	2013-03-13	0	0	2620	2620	2620	1
Coronary artery disease	21239051	2011-01-14	1808	915	0	2723	2430.1432243848694	3
Coronary artery disease	24262325	2013-11-21	33398	75726	0	109124	92705.4341116528	9
Coronary artery disease	26343387	2015-09-07	61289	126310	0	187599	165063.00332091324	42
Coronary artery disease	26708285	2016-02-01	2165	2266	0	4431	4428.697810877906	7
Coronary artery disease	28714974	2017-07-17	4831	115455	0	120286	18547.897677202665	20
Coronary artery disease	29212778	2017-12-06	88192	162544	0	250736	228688.0296088316	445
Coronary artery disease	29263402	2017-12-20	2169	7376	0	9545	6704.471031953903	1
Coronary artery disease	29472232	2018-02-22	280	350	0	630	622.2222222222223	4
Coronary artery disease	30104761	2018-08-13	31355	377103	0	408458	115792.21917553335	40
Coronary artery disease	30402224	2018-09-17	1482	5774	0	7256	4717.2370452039695	10
Coronary artery disease (myocardial infarction, percutaneous transluminal coronary angioplasty, coronary artery bypass grafting, angina or chromic ischemic heart disease)	28714975	2017-07-17	18467	45264	0	63731	52463.65429696693	55
Coronary artery disease and LDL cholesterol levels (multivariate analysis)	30525989	2018-12-01	122733	424528	188577	735838	380831.7787965888	2
Coronary artery disease and total cholesterol levels (multivariate analysis)	30525989	2018-12-01	122733	424528	188577	735838	380831.7787965888	1
Coronary artery disease and triglyceride levels (multivariate analysis)	30525989	2018-12-01	122733	424528	188577	735838	380831.7787965888	3
Coronary artery disease in diabetes	30003307	2018-07-12	3968	11698	0	15666	11851.822800970254	2
Coronary artery disease in type 1 diabetes	29695241	2018-04-25	0	0	3557	3557	3557	1
Coronary artery disease or ischemic stroke	24262325	2013-11-21	34622	88766	0	123388	99629.02233604563	14
Coronary artery disease or large artery stroke	24262325	2013-11-21	24400	75921	0	100321	73861.79962320949	17
Coronary heart disease	17554300	2007-06-07	1926	2938	0	4864	4653.444078947368	1
Coronary heart disease	17634449	2007-07-18	1926	2938	0	4864	4653.444078947368	3
Coronary heart disease	19198611	2009-02-08	1926	2938	0	4864	4653.444078947368	2
Coronary heart disease	19198612	2009-02-08	1222	1298	0	2520	2517.707936507936	1
Coronary heart disease	21088011	2010-11-18	1157	1748	0	2905	2784.765576592082	1
Coronary heart disease	21378988	2011-03-06	15420	15062	0	30482	30477.795420248014	8
Coronary heart disease	21378990	2011-03-06	22233	64762	0	86995	66203.96786022185	24
Coronary heart disease	21606135	2011-05-23	2078	2953	0	5031	4878.818525144106	3
Coronary heart disease	21846871	2011-08-01	15420	15062	0	30482	30477.795420248014	1
Coronary heart disease	21971053	2011-10-05	806	1337	0	2143	2011.426971535231	2
Coronary heart disease	22319020	2012-02-07	7123	6826	0	13949	13942.676320883216	1
Coronary heart disease	22745674	2012-06-20	0	0	1949	1949	1949	2
Coronary heart disease	22751097	2012-07-01	1515	5019	0	6534	4654.903581267217	7
Coronary heart disease	23364394	2013-01-31	2123	3591	0	5714	5336.85194259713	3
Coronary heart disease (SNP X SNP interaction)	21626137	2011-05-28	0	0	0	0	0	4
Corrected insulin response	24699409	2014-04-03	0	0	5372	5372	5372	5
Corrected insulin response adjusted for insulin sensitivity index	24699409	2014-04-03	0	0	4978	4978	4978	2
Cortex volume	31530798	2019-09-17	483	294	0	777	731.0270270270271	1
Cortical amyloid beta load	29860282	2018-05-30	0	0	936	936	936	1
Cortical brain region measurements (area, volume and thickness)	30941828	2019-04-03	0	0	901	901	901	1
Cortical thickness	21810643	2011-08-01	573	481	0	1054	1045.9696394686907	1
Cortical thickness	22792071	2012-07-05	0	0	5878	5878	5878	2
Corticobasal degeneration	26077951	2015-06-16	152	3111	0	3263	579.6775973030954	3
Corticosteroid-induced adrenal suppression (peak cortisol < 350 nmol/L)	29551627	2018-03-15	0	0	407	407	407	1
Corticosteroid-induced adrenal suppression (peak cortisol < 500 nmol/L)	29551627	2018-03-15	0	0	407	407	407	1
Cortisol levels (plasma)	31169883	2019-06-06	0	0	7667	7667	7667	3
Cotinine and 3'-hydroxycotinine levels in current smokers	32157176	2020-03-10	0	0	5185	5185	5185	3
Cotinine glucuronidation	25293881	2014-10-07	0	0	2239	2239	2239	14
Cotinine levels in current smokers	32157176	2020-03-10	0	0	5185	5185	5185	3
Cotinine levels in smokers with chronic obstructive pulmonary disease	29631575	2018-04-10	0	0	4024	4024	4024	1
Cough in response to angiotensin-converting enzyme inhibitor drugs	26169577	2015-07-14	1595	5485	0	7080	4942.697740112993	1
Cough in response to angiotensin-converting enzyme inhibitor drugs	28084903	2017-01-13	123	1345	1	1469	450.77656675749313	2
Cranial base width	27560520	2016-08-25	0	0	2447	2447	2447	2
Craniofacial microsomia	26853712	2016-02-08	939	2012	0	2951	2560.851236868858	8
Creatine kinase levels	26838040	2016-02-03	0	0	63159	63159	63159	11
Creatine kinase levels	29403010	2018-02-05	0	0	106080	106080	106080	45
Creatine kinase levels in off-statin users	26838040	2016-02-03	0	0	6877	6877	6877	3
Creatine kinase levels in statin users	25214527	2014-09-11	0	0	3412	3412	3412	2
Creatine kinase levels in statin users	26838040	2016-02-03	0	0	5207	5207	5207	3
Creatinine levels	20383145	2010-04-11	0	0	23812	23812	23812	5
Creatinine levels	28270201	2017-03-07	0	0	23210	23210	23210	4
Creatinine levels	29124443	2017-11-09	0	0	5636	5636	5636	21
Creatinine levels	29403010	2018-02-05	0	0	142097	142097	142097	67
Creatinine levels	31015462	2019-04-23	0	0	69591	69591	69591	25
Creutzfeldt-Jakob disease	19081515	2008-12-11	117	3083	0	3200	450.88874999999996	1
Creutzfeldt-Jakob disease (sporadic)	25918841	2015-04-28	434	1939	0	2373	1418.5014749262536	2
Creutzfeldt-Jakob disease (variant)	22137330	2011-11-30	93	1504	0	1597	350.33688165309957	3
Crohn's disease	17435756	2007-04-15	946	977	0	1923	1922.5002600104003	4
Crohn's disease	17447842	2007-03-05	547	928	0	1475	1376.5857627118646	2
Crohn's disease	17554261	2007-06-06	1748	2938	0	4686	4383.801963294921	6
Crohn's disease	17554300	2007-06-07	1748	2938	0	4686	4383.801963294921	5
Crohn's disease	17684544	2007-08-08	393	399	0	792	791.9545454545455	1
Crohn's disease	17804789	2007-09-05	0	0	382	382	382	2
Crohn's disease	18587394	2008-06-29	3230	4829	0	8059	7741.739669934234	30
Crohn's disease	20570966	2010-06-22	896	3204	0	4100	2800.7648780487807	2
Crohn's disease	21102463	2010-11-21	6333	15056	0	21389	17831.529851792977	69
Crohn's disease	22293688	2012-02-01	0	0	16179	16179	16179	1
Crohn's disease	22412388	2012-03-08	737	2257	0	2994	2222.3233132932532	14
Crohn's disease	22936669	2012-08-30	1277	1488	0	2765	2748.898372513562	4
Crohn's disease	23128233	2012-11-01	12924	21442	0	34366	32254.717802479197	30
Crohn's disease	23266558	2012-12-21	0	372	0	372	372	6
Crohn's disease	23850713	2013-07-14	532	733	0	1265	1233.0624505928854	8
Crohn's disease	25489960	2015-01-01	722	461	0	1183	1125.4167371090448	2
Crohn's disease	26192919	2015-07-20	5956	14927	0	20883	17029.203083848108	141
Crohn's disease	26891255	2016-02-18	275	2369	0	2644	985.590015128593	5
Crohn's disease	28008999	2016-12-23	590	582	0	1172	1171.9453924914676	7
Crohn's disease	28067908	2017-01-09	12194	28072	0	40266	34004.8644513982	72
Crohn's disease	30500874	2018-11-29	713	2083	0	2796	2124.719599427754	5
Crohn's disease and celiac disease	21298027	2011-01-27	3998	6251	0	10249	9753.731290857646	2
Crohn's disease and psoriasis	22482804	2012-04-06	4671	10460	0	15131	12916.174740598772	2
Crohn's disease-related phenotypes	25557950	2014-12-31	1090	0	0	1090	1090	1
Cryptosporidiosis	32019797	2020-02-04	183	873	0	1056	605.1477272727273	1
Current cigarettes per day in chronic obstructive pulmonary disease	29767774	2018-05-15	3633	6305	0	9938	9219.587442141275	2
Curve progression in adolescent idiopathic scoliosis	29016859	2017-10-15	1105	832	0	1937	1898.5234899328857	1
Cutaneous lupus erythematosus	25827949	2015-05-04	151	1288	0	1439	540.6198749131341	7
Cutaneous malignant melanoma	26237428	2015-08-03	12874	23203	0	36077	33119.76295146492	7
Cutaneous nevi	19578365	2009-07-05	0	0	1524	1524	1524	2
Cutaneous psoriasis	26626624	2015-11-28	1363	4934	0	6297	4271.902175639193	5
Cutaneous squamous cell carcinoma	27424798	2016-07-18	6579	280558	0	287137	25713.037079860835	11
Cystatin C	17903292	2007-09-19	0	0	981	981	981	1
Cystic fibrosis severity	21602797	2011-05-22	2494	0	0	2494	2494	1
Cystic fibrosis-related diabetes	23670970	2013-05-13	644	2415	0	3059	2033.684210526316	1
Cytokine and corticosteroid-stimulated IL-6 production	25896417	2015-04-17	0	0	60	60	60	1
Cytokine levels	31679650	2019-10-30	0	0	9263	9263	9263	6
Cytokine network levels (multivariate analysis)	31679650	2019-10-30	0	0	9263	9263	9263	12
Cytokine-stimulated IL-6 production	25896417	2015-04-17	0	0	60	60	60	1
D-dimer levels	21502573	2011-04-21	0	0	21052	21052	21052	3
DDT metabolite (p,p'-DDE levels)	27839851	2016-11-11	0	0	1016	1016	1016	2
DHEAS levels	31169883	2019-06-06	0	0	7659	7659	7659	47
DIastolic blood pressure x physical activity interaction (2df)	31167214	2019-06-05	0	0	6704	6704	6704	1
DNA methylation (parent-of-origin)	23725790	2013-06-03	0	0	1024	1024	1024	6
DNA methylation (variation)	23725790	2013-06-03	0	0	256	256	256	3
DNA methylation variation (age effect)	30348214	2018-10-22	0	0	954	954	954	436
DNA-incorporated thioguanine levels in 6-mercaptopurine-treated acute lymphoblastic leukaemia	30201983	2018-09-10	0	0	443	443	443	1
Daytime nap	28604731	2017-06-12	0	113054	0	113054	113054	4
Daytime nap	30804565	2019-02-25	0	0	386577	386577	386577	7
Daytime sleep phenotypes	27126917	2016-04-29	0	0	874	874	874	3
Daytime sleepiness	28604731	2017-06-12	0	112717	0	112717	112717	6
Daytime sleepiness	30804565	2019-02-25	0	0	386548	386548	386548	1
Decline in glucose metabolism in posterior cingulate cortex	29130521	2017-11-11	414	192	0	606	524.6732673267327	3
Decreased low contrast letter acuity in multiple sclerosis	31289819	2019-09-01	0	0	582	582	582	1
Deep ovarian and/or rectovaginal disease with dense adhesions	28333195	2017-04-01	1364	0	7060	8424	8424	2
Degraded stimulus continuous performance test score	31596458	2019-10-09	623	910	0	1533	1479.2694063926942	1
Dehydroepiandrosterone sulphate levels	21533175	2011-04-14	0	0	14846	14846	14846	8
Dehydroepiandrosterone sulphate levels	28887542	2017-09-08	0	0	9722	9722	9722	2
Delayed reward discounting	29230059	2017-12-11	0	0	23127	23127	23127	1
Delayed reward discounting	30265060	2018-09-27	0	0	986	986	986	1
Delirium	29631748	2018-03-10	421	5614	0	6035	1566.5246064623032	1
Delta-5 desaturase activity response to n3-polyunsaturated fat supplement	29246731	2017-11-02	0	0	141	141	141	6
Delta-6 desaturase activity	26584805	2015-11-19	717	644	0	1361	1357.084496693608	2
Delta-6 desaturase activity response to n3-polyunsaturated fat supplement	29246731	2017-11-02	0	0	141	141	141	1
Dementia and core Alzheimer's disease neuropathologic changes	25188341	2014-09-04	3887	1027	0	4914	3249.4497354497353	4
Dementia with Lewy bodies	29263008	2018-01-01	1216	3791	0	5007	3682.7289794288	4
Dementia with Lewy bodies	31065058	2019-05-07	720	6490	0	7210	2592.399445214979	2
Dengue shock syndrome	22001756	2011-10-16	2008	2018	0	4026	4025.9751614505712	2
Dental caries	23064961	2012-10-11	0	0	920	920	920	2
Dentate gyrus granule cell layer volume	30279459	2018-10-02	0	0	21297	21297	21297	5
Dentate gyrus granule cell layer volume (corrected for total hippocampal volume)	30279459	2018-10-02	0	0	21297	21297	21297	1
Dentate gyrus molecular layer volume	30279459	2018-10-02	0	0	21297	21297	21297	5
Dentate gyrus molecular layer volume (corrected for total hippocampal volume)	30279459	2018-10-02	0	0	21297	21297	21297	1
Dentate gyrus volume x schizophrenia interaction	31155012	2019-06-03	128	144	3	275	271.05882352941177	1
Dentures	31235808	2019-06-24	77714	383317	0	461031	258456.34968581286	36
Depressed affect	29942085	2018-06-25	0	0	357957	357957	357957	157
Depression	27089181	2016-04-18	16471	58835	105739	181045	51473.78880832869	5
Depression	29700475	2018-04-26	135458	344901	0	480359	389039.0283766933	44
Depression	29942085	2018-06-25	0	0	688809	688809	688809	82
Depression	30718901	2019-02-04	246363	561190	0	807553	684816.7338614308	97
Depression (broad)	29662059	2018-04-16	113769	208811	0	322580	294577.700527001	45
Depressive and manic episodes in bipolar disorder	26297903	2015-08-20	723	0	0	723	723	1
Depressive episodes in bipolar disorder	26297903	2015-08-20	723	0	0	723	723	1
Depressive symptom (anhedonia) (binary trait)	31530331	2019-09-18	27288	121464	0	148752	89128.472410455	2
Depressive symptom (anhedonia) (ordinal trait)	31530331	2019-09-18	0	0	148752	148752	148752	2
Depressive symptom (appetite changes) (binary trait)	31530331	2019-09-18	26757	121995	0	148752	87776.17013552759	1
Depressive symptom (depressed mood) (binary trait)	31530331	2019-09-18	32263	116489	0	148752	101061.75666881789	1
Depressive symptom (depressed mood) (ordinal trait)	31530331	2019-09-18	0	0	148752	148752	148752	1
Depressive symptom (fatigue) (ordinal trait)	31530331	2019-09-18	0	0	148752	148752	148752	5
Depressive symptom (low self-esteem) (ordinal trait)	31530331	2019-09-18	0	0	148752	148752	148752	1
Depressive symptom (sleep problems) (binary trait)	31530331	2019-09-18	72302	76450	0	148752	148636.33161234806	3
Depressive symptom measurement or major depressive disorder	28049566	2016-12-08	9240	9519	51150	69909	18754.85047177355	1
Depressive symptoms	29292387	2018-01-01	0	0	354862	354862	354862	32
Depressive symptoms	30643256	2019-01-14	0	0	1067913	1067913	1067913	239
Depressive symptoms (MTAG)	29292387	2018-01-01	0	0	354862	354862	354862	64
Depressive symptoms (SSRI exposure interaction)	25649181	2015-01-20	0	0	6443	6443	6443	1
Depressive symptoms (binary sum-score)	31530331	2019-09-18	0	0	148752	148752	148752	4
Depressive symptoms (stressful life events interaction)	27529621	2016-08-16	0	0	320	320	320	1
Depressive symptoms (sum-score)	31530331	2019-09-18	0	0	148752	148752	148752	2
Depressive symptoms x dependent stressful life events interaction (1df test)	30718454	2019-02-04	0	0	4919	4919	4919	2
Depressive symptoms x dependent stressful life events interaction (2df test)	30718454	2019-02-04	0	0	4919	4919	4919	2
Dermatomyositis	27153935	2016-05-06	0	1566	127	1693	1693	2
Dermatomyositis or juvenile dermatomyositis	26362759	2015-09-11	879	15651	0	16530	3329.033030852995	1
Developmental dysplasia of the hip	30273415	2018-05-31	770	3364	0	4134	2506.318335752298	1
Diabetes (gestational)	22233651	2012-01-10	468	1242	0	1710	1359.6631578947367	2
Diabetes in response to antihypertensive drug treatment (treatment strategy interaction)	27670767	2016-09-27	0	0	552	552	552	1
Diabetic kidney disease	26305897	2015-08-25	3223	2974	0	6197	6186.994997579473	2
Diabetic nephropathy in type 1 diabetes	31537649	2019-09-19	4948	12076	0	17024	14039.484962406015	2
Diabetic peripheral neuropathy in type 2 diabetes	31127053	2019-05-24	4384	784	0	5168	2660.260061919505	1
Diabetic retinopathy	21310492	2011-02-08	176	677	0	853	558.7432590855802	4
Diarrhoea in darapladib-treated cardiovascular disease (time to event)	28753643	2017-07-28	481	0	0	481	481	3
Diarrhoea-associated Entamoeba histolytica infection	30228239	2018-09-18	170	574	0	744	524.6236559139785	1
Diastolic blood pressure	19430479	2009-05-10	0	0	29136	29136	29136	6
Diastolic blood pressure	19430483	2009-05-10	0	0	34433	34433	34433	5
Diastolic blood pressure	21909115	2011-09-11	0	0	69395	69395	69395	17
Diastolic blood pressure	25249183	2014-09-23	0	0	11816	11816	11816	9
Diastolic blood pressure	26390057	2015-09-21	0	0	99994	99994	99994	12
Diastolic blood pressure	27618447	2016-10-01	0	0	192763	192763	192763	25
Diastolic blood pressure	27618448	2016-10-01	0	0	146562	146562	146562	12
Diastolic blood pressure	27618452	2016-09-12	0	0	201529	201529	201529	53
Diastolic blood pressure	27736895	2016-10-13	0	0	38450	38450	38450	3
Diastolic blood pressure	27841878	2016-11-14	0	0	321262	321262	321262	251
Diastolic blood pressure	28135244	2017-01-30	0	0	140886	140886	140886	55
Diastolic blood pressure	28234671	2017-07-01	0	0	15914	15914	15914	1
Diastolic blood pressure	28270201	2017-03-07	0	0	26409	26409	26409	4
Diastolic blood pressure	28498854	2017-05-12	0	0	31155	31155	31155	5
Diastolic blood pressure	28548082	2017-05-26	0	0	3213	3213	3213	1
Diastolic blood pressure	28739976	2017-07-24	0	0	150134	150134	150134	42
Diastolic blood pressure	29403010	2018-02-05	0	0	136615	136615	136615	18
Diastolic blood pressure	29615537	2018-03-01	0	0	33431	33431	33431	2
Diastolic blood pressure	30224653	2018-09-17	0	0	757601	757601	757601	194
Diastolic blood pressure	30487518	2018-11-28	0	0	130777	130777	130777	85
Diastolic blood pressure	30578418	2018-12-21	0	0	459777	459777	459777	84
Diastolic blood pressure	31217584	2019-06-19	0	0	35433	35433	35433	5
Diastolic blood pressure (alcohol consumption interaction)	24376456	2013-12-12	0	0	6882	6882	6882	1
Diastolic blood pressure (cigarette smoking interaction)	29455858	2018-02-15	0	0	129913	129913	129913	45
Diastolic blood pressure (long-term average)	28348047	2017-04-01	0	0	18422	18422	18422	3
Diastolic blood pressure response to thiazide and thiazide-like diuretics in hypertension	31754133	2019-11-21	0	0	687	687	687	4
Diastolic blood pressure x alcohol consumption (light vs heavy) interaction (2df test)	29912962	2018-06-18	0	0	72871	72871	72871	41
Diastolic blood pressure x alcohol consumption interaction (2df test)	29912962	2018-06-18	0	0	133351	133351	133351	114
Diastolic blood pressure x physical activity (less vs more active half) interaction (1df)	31167214	2019-06-05	0	0	6705	6705	6705	1
Diastolic blood pressure x physical activity (less vs more active half) interaction (2df)	31167214	2019-06-05	0	0	6705	6705	6705	1
Diastolic blood pressure x physical activity interaction (1df)	31167214	2019-06-05	0	0	6704	6704	6704	1
Diastolic blood pressure x smoking status (current vs non-current) interaction (1df test)	29455858	2018-02-15	0	0	129901	129901	129901	5
Diastolic blood pressure x smoking status (current vs non-current) interaction (2df test)	29455858	2018-02-15	0	0	129901	129901	129901	83
Diastolic blood pressure x smoking status (ever vs never) interaction (1df test)	29455858	2018-02-15	0	0	128608	128608	128608	1
Diastolic blood pressure x smoking status (ever vs never) interaction (2df test)	29455858	2018-02-15	0	0	128608	128608	128608	76
Diastolic blood pressure x sodium interaction (1df test)	27271309	2016-08-01	0	0	1876	1876	1876	1
Diastolic blood pressure x sodium interaction (2df test)	27271309	2016-08-01	0	0	1876	1876	1876	2
Dietary macronutrient intake	23372041	2013-01-30	0	0	33533	33533	33533	1
Dietary macronutrient intake	23636237	2013-05-01	0	0	37537	37537	37537	2
Dietary macronutrient intake	29988085	2018-07-09	0	0	91114	91114	91114	5
Differential aging (frontal cortex)	28330615	2017-03-18	0	0	716	716	716	1
Differential aging in older adults (frontal cortex)	28330615	2017-03-18	0	0	413	413	413	1
Differentiated thyroid cancer	28703219	2017-07-13	470	8279	0	8749	1779.0056006400732	3
Diffuse cutaneous systemic sclerosis	29293537	2018-01-02	775	3726	0	4501	2566.229726727394	2
Diffuse large B cell lymphoma	25261932	2014-09-28	3857	7666	0	11523	10263.911134253234	5
Diffuse large B-cell lymphoma or multiple sclerosis	31407831	2019-08-13	13389	24813	0	38202	34785.74493482016	4
Diffuse large B-cell lymphoma or rheumatoid arthritis	31407831	2019-08-13	7538	11516	0	19054	18223.492809908683	1
Diffuse large B-cell lymphoma or systemic lupus erythematosus	31407831	2019-08-13	10836	23428	0	34264	29636.447349988328	1
Diffusing capacity of carbon monoxide	30694715	2019-01-29	0	0	6935	6935	6935	4
Diffusing capacity of the lung for carbon monoxide traits	30049742	2018-07-26	0	0	8372	8372	8372	1
Digestive system disease (Barrett's esophagus and esophageal adenocarcinoma combined)	24121790	2013-10-13	3928	3207	0	7135	7062.142116327961	3
Digit length ratio	23263445	2012-12-22	0	0	979	979	979	1
Digit length ratio	29659830	2018-04-12	0	0	12586	12586	12586	11
Digit length ratio (left hand)	29659830	2018-04-12	0	0	15661	15661	15661	19
Digit length ratio (right hand)	29659830	2018-04-12	0	0	12636	12636	12636	10
Diisocyanate-induced asthma	25918132	2015-04-26	74	824	0	898	271.60801781737194	8
Dimensional psychopathology (Arousal)	29496196	2018-02-20	0	0	4687	4687	4687	1
Dimensional psychopathology (Cognitive)	29496196	2018-02-20	0	0	4687	4687	4687	1
Dimensional psychopathology (Social)	29496196	2018-02-20	0	0	4687	4687	4687	2
Disc degeneration (lumbar)	22993228	2012-09-19	0	0	4683	4683	4683	3
Disc degeneration (lumbar)	24216480	2013-10-08	366	3331	0	3697	1319.0651879902623	1
Disease progression in age-related macular degeneration	29346644	2018-01-15	0	0	7738	7738	7738	4
Disease progression in age-related macular degeneration (adjusted for baseline)	29346644	2018-01-15	0	0	7738	7738	7738	2
Disease progression to choroidal neovascularization form in age-related macular degeneration	29346644	2018-01-15	0	0	7141	7141	7141	4
Disease progression to geographic atrophy form in age-related macular degeneration	29346644	2018-01-15	0	0	7248	7248	7248	2
Disorders of lipid metabolism	30166351	2018-08-30	0	0	4988	4988	4988	1
Disrupted circadian rhythm (low relative amplitude of rest-activity cycles)	30120083	2018-08-14	2700	68300	0	71000	10389.295774647888	2
Diverticular disease	28585551	2017-06-06	5426	0	245951	251377	251377	3
Diverticular disease	30177863	2018-09-03	27444	382284	0	409728	102423.09137769448	41
Diverticular disease	30661054	2019-01-19	31964	419135	0	451099	118796.37188289045	3
Diverticulitis	28585551	2017-06-06	2764	0	245951	248715	248715	3
Docetaxel-induced peripheral neuropathy in metastatic castrate-resistant prostate cancer	27143689	2016-05-03	0	0	623	623	623	1
Double-edged eyelids	29895819	2018-06-12	2069	3545	0	5614	5225.938724617029	1
Drinking behavior	21372407	2011-03-01	733	729	0	1462	1461.9890560875513	2
Drinking behavior	23364009	2013-01-30	1420	3590	0	5010	4070.0998003992013	1
Drug abuse	26202629	2016-07-23	2017	6845	0	8862	6231.715188445046	1
Drug experimentation measurement	30718321	2019-02-04	0	0	22572	22572	22572	1
Drug-induced Stevens-Johnson syndrome or toxic epidermal necrolysis (SJS/TEN)	21221126	2011-01-11	72	4251	0	4323	283.20333102012495	1
Drug-induced Stevens-Johnson syndrome or toxic epidermal necrolysis (SJS/TEN)	21801394	2011-07-29	424	1881	0	2305	1384.0242950108461	3
Drug-induced cholestatic/mixed liver injury	28043905	2016-12-30	323	0	10588	10911	10911	2
Drug-induced hepatocellular liver injury	28043905	2016-12-30	474	10588	0	11062	1814.757548363768	1
Drug-induced liver injury	22968431	2012-09-09	783	3001	0	3784	2483.914376321353	1
Drug-induced liver injury	28043905	2016-12-30	0	11450	0	11450	11450	2
Drug-induced liver injury (amoxicillin-clavulanate)	21570397	2011-04-12	201	532	0	733	583.530695770805	2
Drug-induced liver injury (diclofenac)	28043905	2016-12-30	67	10588	0	10655	266.3147817925856	1
Drug-induced liver injury (flucloxacillin)	19483685	2009-05-31	58	282	0	340	192.42352941176472	2
Drug-induced liver injury (flucloxacillin)	30661239	2019-01-19	197	6835	0	7032	765.9243458475542	7
Drug-induced liver injury (statins)	28043905	2016-12-30	59	10588	0	10647	234.69221376913683	1
Drug-induced liver injury (terbinafine)	28043905	2016-12-30	14	0	10588	10602	10602	1
Drug-induced liver injury in interferon-beta-treated multiple sclerosis	30013178	2018-07-16	38	113	0	151	113.74834437086093	1
Duodenal ulcer	22387998	2012-03-04	1043	21694	0	22737	3980.6204864318074	2
Dupuytren's disease	21732829	2011-07-06	856	2836	0	3692	2630.136511375948	9
Dupuytren's disease	28886342	2017-09-07	3871	4686	0	8557	8479.376416968564	25
Dysmenorrheic pain	27454463	2016-11-01	0	0	11891	11891	11891	1
Dysmenorrheic pain severity	29855537	2018-05-31	0	0	5734	5734	5734	2
Dysphagia	26116289	2015-06-24	71	484	0	555	247.66846846846843	1
E-selectin levels	20147318	2010-02-22	503	504	0	1007	1006.9990069513408	1
E-selectin levels	25147954	2014-08-22	0	0	653	653	653	1
EGFR mutation-positive lung adenocarcinoma	27501781	2016-08-09	663	4367	0	5030	2302.4421471172964	6
Ear morphology	26105758	2015-06-24	0	0	4919	4919	4919	7
Ear protrusion	26105758	2015-06-24	0	0	4919	4919	4919	1
Early age at menarche	29773799	2018-05-17	0	0	30266	30266	30266	1
Early cardiac repolarization	22342860	2012-02-15	0	0	1870	1870	1870	1
Early cardiac repolarization	31600170	2019-10-10	3305	36151	0	39456	12112.637368207625	1
Early diabetic kidney disease in type 2 diabetes	29703844	2018-04-27	1989	2238	0	4227	4212.33215046132	1
Early onset atrial fibrillation	28460022	2017-04-27	672	3700	0	4372	2274.83989021043	4
Early progression to active pulmonary tuberculosis in Mycobacterium tuberculosis-infected individuals	31434886	2019-08-21	2160	1820	0	3980	3950.954773869347	1
Early response to risperidone in schizophrenia	26856250	2016-02-09	86	0	0	86	86	1
Early-onset Parkinson's disease	28256260	2017-02-02	403	1650	0	2053	1295.5674622503652	13
Ease of getting up in the morning	28604731	2017-06-12	0	0	112866	112866	112866	5
Ease of getting up in the morning	30804565	2019-02-25	0	0	385949	385949	385949	70
Eczema	30595370	2018-12-27	0	0	459000	459000	459000	182
Eczema	31361310	2019-07-30	7884	239773	0	247657	30532.071889750747	16
Educational attainment	23722424	2013-05-30	0	0	101069	101069	101069	3
Educational attainment	25201988	2014-09-08	0	0	106736	106736	106736	5
Educational attainment	27046643	2016-04-05	0	0	111114	111114	111114	15
Educational attainment (MTAG)	30038396	2018-07-23	0	0	1311438	1311438	1311438	1343
Educational attainment (college completion)	23722424	2013-05-30	0	0	126559	126559	126559	1
Educational attainment (college completion)	27225129	2016-05-26	0	0	280007	280007	280007	34
Educational attainment (years of education)	23722424	2013-05-30	0	0	126559	126559	126559	3
Educational attainment (years of education)	27225129	2016-05-26	0	0	405072	405072	405072	162
Educational attainment (years of education)	30038396	2018-07-23	0	0	1131881	1131881	1131881	1640
Educational attainment (years of education)	30595370	2018-12-27	0	0	455000	455000	455000	291
Ejection fraction	29403010	2018-02-05	0	0	19516	19516	19516	3
Ejection fraction in Tripanosoma cruzi seropositivity	24324551	2013-11-20	0	0	580	580	580	1
Electrocardiographic conduction measures	23463857	2013-03-05	0	0	5272	5272	5272	5
Electrocardiographic traits	20062061	2010-01-10	0	0	6543	6543	6543	2
Electrocardiographic traits	20062063	2010-01-10	0	0	12670	12670	12670	13
Electrocardiographic traits	25055868	2014-07-23	0	0	2994	2994	2994	2
Electroencephalogram traits	29947131	2018-06-26	0	0	8425	8425	8425	2
Electroencephalographic traits in alcoholism	22554406	2012-05-03	0	0	1677	1677	1677	1
Elevated serum carcinoembryonic antigen levels	24941225	2014-06-18	0	0	1999	1999	1999	13
Elevated serum prostate-specific antigen levels in healthy men	28471803	2017-05-03	0	0	2841	2841	2841	2
Emotional dysregulation	27643478	2016-09-09	0	0	2600	2600	2600	1
Empathy quotient	29527006	2018-03-12	0	0	46861	46861	46861	1
Emphysema distribution in smoking	27669027	2016-09-26	0	0	11532	11532	11532	9
Emphysema imaging phenotypes	26030696	2015-06-01	6286	5745	0	12031	12006.672762031418	7
End-stage coagulation	23381943	2013-01-01	0	0	2100	2100	2100	23
End-stage kidney disease	31178898	2019-05-24	1105	31694	0	32799	4271.089972255251	1
End-stage renal disease	29885931	2018-06-06	2650	1656	0	4306	4076.5443567115653	1
End-stage renal disease (non-diabetic)	20532800	2010-06-08	464	478	0	942	941.7919320594481	1
End-stage renal disease in Type 1 diabetics	24029427	2013-09-12	645	1590	0	2235	1835.4362416107383	1
End-stage renal disease in Type 1 diabetics	31537649	2019-09-19	2187	12101	0	14288	7408.9829227323635	1
Endometrial cancer	21499250	2011-04-17	1265	5190	0	6455	4068.3810999225407	1
Endometrial cancer	27008869	2016-03-23	4907	11945	0	16852	13912.678613814383	4
Endometrial cancer	27135401	2016-05-02	2212	9544	0	11756	7183.167063627084	7
Endometrial cancer	30093612	2018-08-09	12906	108979	0	121885	46157.70518111334	18
Endometrial cancer (endometrioid histology)	30093612	2018-08-09	8758	46126	0	54884	29441.841556737847	11
Endometrial endometrioid carcinoma	27135401	2016-05-02	2082	9544	0	11626	6836.610356098401	6
Endometrioid ovarian cancer	28346442	2017-03-27	2810	40941	0	43751	10518.087358003244	1
Endometriosis	20601957	2010-07-04	1423	1318	0	2741	2736.977745348413	1
Endometriosis	21151130	2010-12-12	3194	7060	0	10254	8796.426760288668	1
Endometriosis	23104006	2012-10-28	4604	9393	0	13997	12358.468814746017	6
Endometriosis	23472165	2013-03-05	1514	12660	0	14174	5409.126569775645	2
Endometriosis	27506219	2016-08-09	50	50	0	100	100.0	1
Endometriosis	28537267	2017-05-24	17045	191858	0	208903	62616.99659650651	22
Endometriosis	28881265	2017-09-01	171	2934	0	3105	646.3304347826088	5
Endometriosis or endometrial cancer (pleiotropy)	29608257	2018-04-02	5251	9196	0	14447	13369.750398006507	2
Endothelial growth factor levels	25552591	2014-12-31	0	0	3574	3574	3574	3
Energy expenditure	30071075	2018-08-02	0	0	18770	18770	18770	8
Energy intake	30071075	2018-08-02	0	0	18770	18770	18770	4
Enteric fever	25383971	2014-11-10	432	2011	0	2443	1422.4347114203847	1
Entorhinal cortical volume (Alzheimer's disease interaction)	21116278	2010-11-30	660	279	0	939	784.4089456869009	1
Eosinophil counts	19198610	2009-02-08	0	0	9392	9392	9392	5
Eosinophil counts	27863252	2016-11-17	0	0	172275	172275	172275	209
Eosinophil counts	29403010	2018-02-05	0	0	62076	62076	62076	20
Eosinophil counts	30595370	2018-12-27	0	0	440000	440000	440000	703
Eosinophil counts	31080455	2019-04-26	0	0	1555	1555	1555	2
Eosinophil counts	31272903	2019-07-01	0	0	4650	4650	4650	6
Eosinophil percentage of granulocytes	27863252	2016-11-17	0	0	170536	170536	170536	184
Eosinophil percentage of white cells	27863252	2016-11-17	0	0	172378	172378	172378	198
Eosinophilic esophagitis	25017104	2014-07-13	657	9296	0	9953	2454.525067818748	4
Eosinophilic esophagitis	25407941	2014-11-19	603	3637	0	4240	2068.9726415094337	4
Eosinophilic esophagitis	29904099	2018-06-08	1210	3734	0	4944	3655.453074433657	1
Eosinophilic esophagitis (pediatric)	20208534	2010-03-07	181	1974	0	2155	663.1907192575405	2
Eosinophilic granulomatosis with polyangiitis	31719529	2019-11-12	534	6688	0	7222	1978.0625865411241	4
Eosinophilic granulomatosis with polyangiitis (ANCA negative)	31719529	2019-11-12	352	6688	0	7040	1337.6	2
Eosinophilic granulomatosis with polyangiitis (MPO-ANCA positive)	31719529	2019-11-12	159	6688	0	6847	621.2309040455674	2
Eotaxin levels	27989323	2016-12-13	0	0	8153	8153	8153	11
Epigenetic age acceleration in alcohol use disorder	31466081	2019-08-29	0	0	310	310	310	1
Epilepsy	22116939	2011-11-24	504	2947	0	3451	1721.5740365111562	1
Epilepsy	25087078	2014-07-30	8696	26157	0	34853	26105.215849424727	4
Epilepsy	30531953	2018-12-10	15212	29677	0	44889	40227.80850542449	3
Epilepsy and lamotrigine-induced maculopapular eruptions	26220383	2015-06-02	34	1080	0	1114	131.8491921005386	9
Epirubicin-induced leukopenia	21799462	2011-07-27	67	203	0	270	201.4962962962963	1
Episodic memory	25385369	2014-11-11	0	0	6705	6705	6705	1
Epithelial ovarian cancer	25134534	2014-08-19	1044	1172	0	2216	2208.6064981949457	2
Epithelial ovarian cancer	25581431	2015-01-12	4368	0	9123	13491	13491	18
Epithelial ovarian cancer	28346442	2017-03-27	0	85426	0	85426	85426	17
Epithelial ovarian cancer	30898391	2019-03-19	3238	4083	0	7321	7223.468925010244	3
Epstein Barr virus nuclear antigen 1 IgG levels	26819262	2016-01-27	0	0	6547	6547	6547	8
Epstein Barr virus nuclear antigen 1 IgG levels	29868224	2017-11-27	0	0	3635	3635	3635	2
Epstein Barr virus nuclear antigen 1 IgG levels or multiple sclerosis	26819262	2016-01-27	5545	12153	5555	23253	15230.734546276415	3
Epstein Barr virus nuclear antigen 1 IgG seropositivity	29868224	2017-11-27	1201	361	0	1562	1110.271446862996	1
Epstein-Barr virus copy number in lymphoblastoid cell lines	28654678	2017-06-27	0	0	1753	1753	1753	1
Epstein-Barr virus immune response (EBNA-1)	23326239	2013-01-10	0	0	1367	1367	1367	2
Epstein-Barr virus immune response (multivariate analysis)	29868224	2017-11-27	0	0	1473	1473	1473	1
Erectile dysfunction	30297428	2018-10-08	14215	22434	0	36649	34805.785696744795	1
Erectile dysfunction	30583798	2018-12-21	6175	217630	0	223805	24018.50271441657	1
Erectile dysfunction and prostate cancer treatment	20932654	2010-10-05	27	52	0	79	71.0886075949367	1
Erosive tooth wear (severe vs non-severe)	29898447	2018-06-13	136	1808	0	1944	505.94238683127577	18
Erythema nodosum in inflammatory bowel disease	24487271	2014-03-01	103	5653	0	5756	404.62751911049344	1
Erythrocyte cadmium concentration in never smokers	27005419	2016-03-22	0	0	1728	1728	1728	2
Erythrocyte methylated 6-mercaptopurine metabolite concentration in 6-mercaptopurine-treated acute lymphoblastic leukaemia	30201983	2018-09-10	0	0	454	454	454	1
Erythrocyte sedimentation rate	21700265	2011-06-22	0	0	1979	1979	1979	5
Erythrocyte thioguanine concentration in 6-mercaptopurine-treated acute lymphoblastic leukaemia	30201983	2018-09-10	0	0	452	452	452	1
Esophageal adenocarcinoma	27527254	2016-08-12	4112	17159	0	21271	13268.35748201777	5
Esophageal cancer	19698717	2009-08-18	182	927	0	1109	608.526600541028	2
Esophageal cancer	21642993	2011-06-05	2031	2044	0	4075	4074.958527607362	9
Esophageal cancer (alcohol interaction)	22960999	2012-09-09	2031	2044	0	4075	4074.958527607362	2
Esophageal cancer (squamous cell)	22960999	2012-09-09	2031	2044	0	4075	4074.958527607362	7
Esophageal cancer and gastric cancer	20729852	2010-08-22	3523	2100	0	5623	5262.884581184421	3
Esophageal squamous cell cancer (length of survival)	23644492	2013-05-05	1331	0	0	1331	1331	1
Esophageal squamous cell carcinoma	25129146	2014-08-17	5337	5787	0	11124	11105.796116504855	5
Esotropia	30098192	2018-08-01	1050	3740	0	4790	3279.331941544885	1
Essential tremor	19182806	2009-02-01	452	14378	0	14830	1752.8944032366824	1
Essential tremor	27797806	2016-10-20	1778	5376	0	7154	5344.438356164384	4
Esterified cholesterol levels	29084231	2017-10-30	0	0	8372	8372	8372	7
Estimated glomerular filtration rate	29124443	2017-11-09	0	0	5636	5636	5636	19
Estimated glomerular filtration rate	29779033	2018-05-18	0	0	11283	11283	11283	2
Estimated glomerular filtration rate	30604766	2019-01-03	0	0	312296	312296	312296	116
Estimated glomerular filtration rate	31015462	2019-04-23	0	0	350514	350514	350514	147
Estimated glomerular filtration rate	31152163	2019-05-31	0	0	765348	765348	765348	557
Estimated glomerular filtration rate	31217584	2019-06-19	0	0	27900	27900	27900	4
Estimated glomerular filtration rate	31451708	2019-08-26	0	0	280722	280722	280722	148
Estimated glomerular filtration rate in diabetes	31451708	2019-08-26	0	0	91729	91729	91729	33
Estimated glomerular filtration rate in non-diabetics	31451708	2019-08-26	0	0	188993	188993	188993	98
Estradiol levels	29325096	2018-01-09	0	0	11097	11097	11097	1
Estradiol levels	31169883	2019-06-06	0	0	6798	6798	6798	7
Estradiol plasma levels (breast cancer)	23518928	2013-03-21	772	0	0	772	772	1
Estrogen receptor status in HER2 negative breast cancer	27764800	2016-10-14	5452	0	0	5452	5452	1
Estrogen receptor status in breast cancer	27764800	2016-10-14	8727	0	0	8727	8727	1
Estrone conjugates/estrone ratio in resected early stage estrogen-receptor positive breast cancer	28429243	2017-04-20	774	0	0	774	774	1
Estrone levels	29325096	2018-01-09	0	0	7570	7570	7570	4
Eudaimonic well-being	30279531	2018-10-02	0	0	108154	108154	108154	2
Ewing sarcoma	22327514	2012-02-12	427	4352	0	4779	1555.3915044988491	3
Ewing sarcoma	30093639	2018-08-09	733	1346	0	2079	1898.25493025493	3
Excessive daytime sleepiness	27992416	2016-12-19	0	0	111648	111648	111648	3
Excessive hairiness	29895819	2018-06-12	3830	7414	0	11244	10101.607968694416	4
Excessive sweating	29895819	2018-06-12	1245	3293	0	4538	3613.7373292199204	2
Executive function in ADHD	29769613	2018-05-16	547	0	0	547	547	1
Executive inhibition (Stroop WIT and CIT) in attention deficit hyperactivity disorder	28416812	2017-04-18	0	0	780	780	780	1
Exfoliation glaucoma or exfoliation syndrome	24938310	2014-06-18	201	697	0	898	624.0400890868598	2
Exfoliation syndrome	25706626	2015-02-23	1484	1188	0	2672	2639.2095808383233	3
Exhaled carbon monoxide levels	25072098	2014-09-01	0	0	1768	1768	1768	1
Exhaled carbon monoxide levels in smokers with chronic obstructive pulmonary disease	29631575	2018-04-10	0	0	2706	2706	2706	1
Experiencing mood swings	29500382	2018-03-02	0	0	373733	373733	373733	69
Expressive vocabulary in infants	25226531	2014-09-16	0	0	13150	13150	13150	1
Extranodal natural killer T-cell lymphoma (nasal type)	31879220	2019-12-23	700	7752	0	8452	2568.1022243256034	2
Extraversion	27918536	2016-12-05	0	0	122886	122886	122886	4
Extremely high intelligence	29520040	2018-03-08	1247	86493	0	87740	4917.108320036472	25
Extremely high intelligence	29731509	2017-07-04	1238	8172	0	9410	4300.504144527098	1
Extrinsic epigenetic age acceleration	29374233	2018-01-26	0	0	8393	8393	8393	3
Extrinsic epigenetic age acceleration	31738745	2019-11-18	0	0	13493	13493	13493	1
Exudative age-related macular degeneration	25629512	2015-01-28	2119	5691	0	7810	6176.30166453265	7
Eye color	20585627	2010-06-24	0	0	9126	9126	9126	8
Eye color	23118974	2012-10-31	0	0	175	175	175	1
Eye color	23548203	2013-04-01	0	0	3871	3871	3871	3
Eye color	30664655	2019-01-21	0	0	6236	6236	6236	8
Eye color (brightness)	30664655	2019-01-21	0	0	6236	6236	6236	10
Eye color (hue)	30664655	2019-01-21	0	0	6236	6236	6236	2
Eye color (saturation)	30664655	2019-01-21	0	0	6236	6236	6236	5
Eye color traits	20463881	2010-05-16	0	0	5951	5951	5951	3
Eye color traits	30166351	2018-08-30	0	0	4988	4988	4988	13
Eye length	30174134	2018-08-16	0	0	694	694	694	1
Eye morphology	27560520	2016-08-25	0	0	2447	2447	2447	2
Eye morphology	29921221	2018-06-19	0	0	5643	5643	5643	1
Eye movement (horizontal position gain)	30120336	2018-08-17	0	0	166	166	166	2
Eye movement in schizophrenia (horizontal position gain)	30120336	2018-08-17	60	0	0	60	60	3
Eyebrow thickness	26926045	2016-03-01	0	0	2922	2922	2922	1
Eyebrow thickness	30248107	2018-09-24	0	0	5983	5983	5983	4
F-cell distribution	17767159	2007-09-02	0	0	179	179	179	3
F-cell distribution in sickle cell anaemia	21326311	2011-02-17	0	0	440	440	440	1
FEV1	30804560	2019-02-25	0	0	321047	321047	321047	179
Face memory	31596458	2019-10-09	623	910	0	1533	1479.2694063926942	1
Facial attractiveness (female raters)	30946739	2019-04-04	0	0	3928	3928	3928	1
Facial attractiveness (male raters)	30946739	2019-04-04	0	0	2062	2062	2062	1
Facial depth	27560520	2016-08-25	0	0	2447	2447	2447	1
Facial morphology	22341974	2012-02-16	0	0	2185	2185	2185	1
Facial morphology	29921221	2018-06-19	0	0	5643	5643	5643	1
Facial morphology	31763980	2019-11-25	0	0	10115	10115	10115	41
Facial morphology (factor 11, projection of the nose)	28441456	2017-04-25	0	0	2187	2187	2187	1
Facial morphology (factor 14, intercanthal width)	28441456	2017-04-25	0	0	2187	2187	2187	1
Facial morphology (factor 17, height of vermillion upper lip)	28441456	2017-04-25	0	0	2187	2187	2187	1
Facial morphology (factor 21, depth of nasal alae)	28441456	2017-04-25	0	0	2187	2187	2187	1
Facial morphology (factor 22)	28441456	2017-04-25	0	0	2187	2187	2187	1
Facial morphology (factor 3, length of philtrum)	28441456	2017-04-25	0	0	2187	2187	2187	1
Facial morphology (factor 7, width of cartilaginous portion of nose)	28441456	2017-04-25	0	0	2187	2187	2187	1
Facial morphology (factor 9, facial height related to vertical position of nasion)	28441456	2017-04-25	0	0	2187	2187	2187	1
Facial morphology traits (63 three-dimensional facial segments)	29459680	2018-02-19	0	0	2329	2329	2329	10
Facial pigmentation	25705849	2015-02-23	0	0	2844	2844	2844	3
Facial wrinkles	29555444	2018-03-16	0	0	3513	3513	3513	1
Factor VII	17903294	2007-09-19	0	0	886	886	886	1
Factor VII activity	30642921	2019-01-14	0	0	23434	23434	23434	21
Factor VII activity or levels	30642921	2019-01-14	0	0	27495	27495	27495	6
Factor VII levels	20231535	2010-03-15	0	0	15422	15422	15422	2
Factor VIII levels	20231535	2010-03-15	0	0	15279	15279	15279	2
Factor VIII levels	30586737	2018-11-20	0	0	32610	32610	32610	61
Factor XI	28053049	2017-02-01	0	0	16169	16169	16169	2
Fagerstrӧm test for nicotine dependence	31294817	2019-07-11	0	0	19431	19431	19431	1
Familial lung cancer	29924316	2018-06-19	1993	33960	0	35953	7530.084276694574	1
Familial squamous cell lung carcinoma	29924316	2018-06-19	367	31563	0	31930	1451.126965236455	3
Family history of Alzheimer's disease	29777097	2018-05-18	0	0	314278	314278	314278	48
Family history of Alzheimer's disease	30617256	2019-01-07	47793	328320	0	376113	166879.61075527832	16
Fast beta electroencephalogram	28040410	2016-12-28	0	0	1681	1681	1681	1
Fast beta electroencephalogram	28070124	2017-01-10	0	0	2382	2382	2382	1
Fasting blood glucose	20081858	2010-01-17	0	0	46186	46186	46186	16
Fasting blood glucose	22581228	2012-05-13	0	0	58074	58074	58074	23
Fasting blood glucose	25631608	2015-01-29	0	0	60564	60564	60564	16
Fasting blood glucose	29212154	2017-09-16	0	0	10300	10300	10300	1
Fasting blood glucose	29621232	2018-04-05	0	0	5786	5786	5786	4
Fasting blood glucose	31217584	2019-06-19	0	0	23911	23911	23911	20
Fasting blood glucose (BMI interaction)	22581228	2012-05-13	0	0	58074	58074	58074	23
Fasting blood glucose adjusted for BMI	25625282	2015-01-27	0	0	33231	33231	33231	6
Fasting blood glucose adjusted for BMI	28548082	2017-05-26	0	0	3213	3213	3213	1
Fasting blood insulin	20081858	2010-01-17	0	0	38238	38238	38238	2
Fasting blood insulin	22581228	2012-05-13	0	0	51750	51750	51750	3
Fasting blood insulin	25631608	2015-01-29	0	0	48118	48118	48118	6
Fasting blood insulin	31217584	2019-06-19	0	0	21551	21551	21551	1
Fasting blood insulin (BMI interaction)	22581228	2012-05-13	0	0	51750	51750	51750	10
Fasting blood insulin adjusted for BMI	25625282	2015-01-27	0	0	30825	30825	30825	2
Fasting blood proinsulin levels	23263489	2012-12-23	0	0	8229	8229	8229	8
Fasting glucose in pregnancy (gestational week 14-16)	30324795	2018-09-18	0	0	517	517	517	1
Fasting insulin (dietary factor interaction)	24204828	2013-10-28	0	0	820	820	820	2
Fasting plasma glucose	17903298	2007-09-19	0	0	1027	1027	1027	1
Fasting plasma glucose	18451265	2008-06-19	0	0	654	654	654	1
Fasting plasma glucose	19060907	2008-12-01	0	0	35812	35812	35812	3
Fasting plasma glucose	19060909	2008-12-07	0	0	2151	2151	2151	1
Fasting plasma glucose	19651812	2009-08-03	698	6776	0	7474	2531.2539470163233	1
Fasting plasma glucose	20152958	2010-02-11	0	0	9457	9457	9457	1
Fasting plasma glucose	22508271	2012-04-16	0	0	5550	5550	5550	1
Fasting plasma glucose	25187374	2014-09-03	0	0	24740	24740	24740	14
Fasting plasma glucose	28270201	2017-03-07	0	0	29900	29900	29900	16
Fasting plasma glucose	31170924	2019-06-06	0	0	4659	4659	4659	1
Fasting plasma glucose	31932636	2020-01-13	0	0	1353	1353	1353	3
Fasting plasma glucose (childhood)	25223902	2014-09-16	0	0	484	484	484	1
Fat body mass	24064335	2013-10-08	0	0	9172	9172	9172	2
Fat-free mass	30593698	2018-12-28	0	0	155961	155961	155961	280
Fatty acid desaturase activity (adipose tissue)	30453627	2018-11-17	0	0	783	783	783	2
Fatty acid desaturase activity (serum)	30453627	2018-11-17	0	0	1453	1453	1453	6
Fear of minor pain	28701861	2017-06-15	0	0	1583	1583	1583	3
Febrile seizures	25344690	2014-10-26	1999	4118	0	6117	5382.9537354912545	7
Febrile seizures (MMR vaccine-related)	25344690	2014-10-26	929	4118	0	5047	3031.996829799881	4
Febrile seizures (MMR vaccine-unrelated)	25344690	2014-10-26	1070	4118	0	5188	3397.270624518119	2
Feeling fed-up	29500382	2018-03-02	0	0	374971	374971	374971	60
Feeling guilty	29500382	2018-03-02	0	0	373380	373380	373380	29
Feeling hurt	29500382	2018-03-02	0	0	372047	372047	372047	46
Feeling lonely	29500382	2018-03-02	0	0	376352	376352	376352	10
Feeling miserable	29500382	2018-03-02	0	0	376097	376097	376097	64
Feeling nervous	29500382	2018-03-02	0	0	373121	373121	373121	67
Feeling tense	29500382	2018-03-02	0	0	371318	371318	371318	33
Feeling worry	29500382	2018-03-02	0	0	372869	372869	372869	71
Femoral neck bone geometry and menarche (age at onset)	23593202	2013-04-04	0	0	1728	1728	1728	1
Femoral neck bone mineral density	22504420	2012-04-15	0	0	32961	32961	32961	28
Femoral neck bone mineral density	26367794	2015-10-01	0	0	32735	32735	32735	2
Femoral neck bone mineral density	29499414	2018-02-27	0	0	40491	40491	40491	29
Femoral neck length	30888730	2019-03-19	0	0	18719	18719	18719	1
Femoral neck section modulus	30888730	2019-03-19	0	0	18719	18719	18719	1
Femoral neck size	31053729	2019-05-03	0	0	28954	28954	28954	2
Ferritin levels	25162662	2014-08-27	0	0	1999	1999	1999	1
Fetal hemoglobin levels	18245381	2008-02-05	0	0	4305	4305	4305	2
Fetal hemoglobin levels	20018918	2009-12-16	848	0	0	848	848	2
Fetal hemoglobin levels in sickle cell anemia	25372704	2014-11-05	1213	0	0	1213	1213	2
Fibrinogen	20031576	2009-04-01	0	0	22096	22096	22096	4
Fibrinogen	20031577	2009-04-01	0	0	17686	17686	17686	5
Fibrinogen	21757653	2011-07-14	0	0	3042	3042	3042	5
Fibrinogen	23969696	2013-08-22	0	0	91323	91323	91323	24
Fibrinogen levels	26561523	2015-11-10	0	0	120246	120246	120246	41
Fibrinogen levels	28107422	2017-01-20	0	0	91953	91953	91953	65
Fibrinogen levels	29403010	2018-02-05	0	0	18348	18348	18348	1
Fish intake frequency	31320941	2019-07-05	0	0	12603	12603	12603	1
Fish intake frequency	31959922	2020-01-20	0	0	153048	153048	153048	1
Focal epilepsy	30531953	2018-12-10	9671	29677	0	39348	29176.198739453084	1
Focal epilepsy (with hippocampal sclerosis)	30531953	2018-12-10	709	24218	0	24927	2755.335499659004	2
Folate pathway vitamin levels	19303062	2009-03-18	0	0	2934	2934	2934	2
Folate pathway vitamin levels	19744961	2009-09-10	0	0	4763	4763	4763	8
Folding of antihelix	26105758	2015-06-24	0	0	4919	4919	4919	2
Follicle stimulating hormone levels	24049095	2013-09-18	0	0	1999	1999	1999	2
Follicular lymphoma	19620980	2009-07-20	189	592	0	781	573.0499359795134	1
Follicular lymphoma	20639881	2010-07-18	681	750	0	1431	1427.6729559748428	2
Follicular lymphoma	21533074	2011-04-21	379	791	0	1170	1024.9196581196582	1
Follicular lymphoma	25279986	2014-10-02	2728	7758	0	10486	8073.173374022506	6
Follicular lymphoma or rheumatoid arthritis	31407831	2019-08-13	6607	11959	0	18566	17023.184961758052	1
Food addiction	27106561	2016-04-23	0	0	9314	9314	9314	1
Food allergy	29030101	2017-10-10	7268	29084	0	36352	23259.519366197186	4
Food allergy	29051540	2017-10-20	497	2387	0	2884	1645.407766990291	2
Food allergy (maternal genetic effects)	29489655	2018-03-01	0	0	588	588	588	1
Foot ulcer in diabetes and neuropathy	28672053	2017-07-03	702	2698	0	3400	2228.230588235294	1
Forced expiratory volume in 1 second (occupational environmental exposures interaction)	25979521	2015-06-05	0	0	12400	12400	12400	1
Forearm bone mineral density	26367794	2015-10-01	0	0	8143	8143	8143	2
Fractional excretion of metabolites in chronic kidney disease	29545352	2018-03-15	1143	0	0	1143	1143	4
Fractional exhaled nitric oxide (childhood)	24315451	2013-12-05	0	0	8858	8858	8858	6
Fractional shortening	29403010	2018-02-05	0	0	19580	19580	19580	4
Fractures	30158200	2018-08-29	37857	227116	0	264973	129793.30591418747	16
Fractures	30598549	2018-12-31	53184	373611	0	426795	186226.43118124627	14
Fractures (vertebral)	29170203	2017-11-23	1553	4340	0	5893	4574.932971321908	1
Fragile X syndrome	30531935	2018-12-07	89	266	0	355	266.7492957746479	1
Freckles	17952075	2007-10-21	0	0	2986	2986	2986	3
Freckles	18488028	2008-05-18	0	0	5130	5130	5130	1
Freckles	29895819	2018-06-12	7148	4034	0	11182	10314.803076372742	7
Freckling	20585627	2010-06-24	0	0	9126	9126	9126	4
Free cholesterol levels	29084231	2017-10-30	0	0	8372	8372	8372	7
Free cholesterol levels in IDL	29084231	2017-10-30	0	0	8372	8372	8372	9
Free cholesterol levels in large HDL	29084231	2017-10-30	0	0	8372	8372	8372	5
Free cholesterol levels in large LDL	29084231	2017-10-30	0	0	8372	8372	8372	12
Free cholesterol levels in medium HDL	29084231	2017-10-30	0	0	8372	8372	8372	6
Free cholesterol levels in medium VLDL	29084231	2017-10-30	0	0	8372	8372	8372	22
Free cholesterol levels in small VLDL	29084231	2017-10-30	0	0	8372	8372	8372	1
Free cholesterol levels in very large HDL	29084231	2017-10-30	0	0	8372	8372	8372	2
Free thyroxine concentration	25743335	2015-03-06	0	0	13651	13651	13651	4
Free thyroxine concentration	30367059	2018-10-26	0	0	49269	49269	49269	16
Frontal fibrosing alopecia	30850646	2019-03-08	1016	4145	0	5161	3263.956597558613	10
Frontotemporal dementia	24943344	2014-07-01	2154	4308	0	6462	5744.0	1
Frontotemporal dementia	29724592	2018-04-30	382	1146	0	1528	1146.0	2
Frontotemporal dementia with GRN mutation	29724592	2018-04-30	382	1146	0	1528	1146.0	1
Fructosamine levels	29844224	2018-05-29	0	0	9751	9751	9751	2
Fuchs's corneal dystrophy	20825314	2010-09-09	130	260	0	390	346.66666666666663	1
Fuchs's corneal dystrophy	28358029	2017-03-30	1404	2564	0	3968	3628.8870967741937	4
Fulminant type 1 diabetes	30552108	2018-12-14	257	419	0	676	637.1775147928994	3
GIP levels in response to oral glucose tolerance test (120 minutes)	29093273	2017-11-02	0	0	3344	3344	3344	5
GIP levels in response to oral glucose tolerance test (fasting)	29093273	2017-11-02	0	0	3344	3344	3344	2
GLP-1 levels in response to oral glucose tolerance test (120 minutes)	29093273	2017-11-02	0	0	3344	3344	3344	1
Gait rhythm	26219847	2015-07-28	0	0	2946	2946	2946	1
Gallbladder cancer	28274756	2017-03-03	1042	1709	0	2751	2589.28098873137	2
Gallstone disease	17632509	2007-07-15	280	360	0	640	630.0	1
Gallstone disease	27094239	2016-04-16	8720	55152	0	63872	30118.07615230461	2
Gallstone disease	30504769	2018-11-30	27174	736838	0	764012	104829.95456615866	28
Gallstone disease	30692554	2019-01-28	529	566	0	1095	1093.7497716894977	1
Gamma glutamyl transferase levels	22010049	2011-11-01	0	0	12526	12526	12526	4
Gamma glutamyl transferase levels	29403010	2018-02-05	0	0	118309	118309	118309	49
Gamma glutamyl transferase levels	31675503	2019-10-01	0	0	9004	9004	9004	1
Gamma glutamyl transferase levels	32084209	2020-02-21	0	0	4457	4457	4457	1
Gamma glutamyl transferase levels in low alcohol consumption	30589442	2018-12-27	0	0	8716	8716	8716	5
Gamma glutamyl transpeptidase	21909109	2011-09-11	0	0	12545	12545	12545	7
Gastric adenocarcinoma (histologically verified)	26098866	2015-06-22	2043	202533	0	204576	8090.390251055842	1
Gastric atrophy	30753327	2019-02-08	479	760	0	1239	1175.270379338176	1
Gastric cancer	22037551	2011-10-30	1006	2273	0	3279	2789.433363830436	2
Gastric cancer	26098866	2015-06-22	2500	0	205652	208152	208152	3
Gastric cancer	26129866	2015-06-30	2350	2708	0	5058	5032.661130881771	1
Gastric cancer	30281874	2018-10-03	6171	27178	0	33349	20116.397853009083	6
Gastric cancer	31383772	2019-08-05	3771	5426	0	9197	8899.182776992497	5
Gastric parietal cell autoantibody levels in type 1 diabetes	21829393	2011-08-04	4328	0	0	4328	4328	1
Gastroesophageal reflux disease	31527586	2019-09-16	80265	305011	0	385276	254173.19443723458	25
Gastrointestinal infection	32152699	2020-03-09	7197	37062	0	44259	24106.75469396055	1
Gene methylation in lung tissue	25713168	2015-02-23	0	0	1163	1163	1163	2
General cognitive ability	29844566	2018-05-29	0	0	300486	300486	300486	452
General factor of neuroticism	30867560	2019-03-13	0	0	270059	270059	270059	308
General glucose level in pregnancy (gestational week 30-32)	30324795	2018-09-18	0	0	506	506	506	1
General risk tolerance (MTAG)	30643258	2019-01-14	0	0	975353	975353	975353	312
Generalized epilepsy	22949513	2012-09-04	1527	2461	0	3988	3769.254764292879	4
Generalized epilepsy	30531953	2018-12-10	3769	26802	0	30571	13217.32857937261	11
Geographic atrophy lesion growth rate in age-related macular degeneration	31120506	2019-05-23	0	0	935	935	935	2
Gestational age at birth (child effect)	31477735	2019-09-02	0	0	84689	84689	84689	1
Gestational age at birth (maternal effect)	28598419	2017-06-09	0	0	1733	1733	1733	1
Gestational age at birth (maternal effect)	28877031	2017-09-07	0	0	43568	43568	43568	6
Giant cell arteritis	25817017	2015-03-26	1651	15306	0	16957	5961.008668986259	1
Giant cell arteritis	28041642	2016-12-29	2134	9125	0	11259	6918.109956479261	4
Glaucoma	20363506	2010-04-02	305	355	0	660	656.2121212121211	1
Glaucoma	21532571	2011-05-01	590	3956	0	4546	2053.708754949406	2
Glaucoma	22792221	2012-07-05	286	557	0	843	755.8813760379597	1
Glaucoma	25027321	2014-07-15	2209	8752	0	10961	7055.257002098349	7
Glaucoma	30054594	2018-07-27	11018	126068	0	137086	40529.80534846739	34
Glaucoma	30104761	2018-08-13	4462	397761	0	402223	17650.005912143264	11
Glaucoma	31959993	2020-01-20	7947	119318	0	127265	29803.014057282056	20
Glaucoma (exfoliation)	17690259	2007-08-09	75	14474	0	14549	298.4535019588975	1
Glaucoma (high intraocular pressure)	25173107	2014-08-31	966	1005	0	1971	1970.2283105022832	1
Glaucoma (high intraocular pressure)	26752265	2016-01-11	1868	31497	0	33365	7053.66653679005	6
Glaucoma (low intraocular pressure)	26752265	2016-01-11	725	11145	0	11870	2722.872788542544	2
Glaucoma (multi-trait analysis)	31959993	2020-01-20	7947	119318	224431	351696	29803.014057282056	20
Glaucoma (primary angle closure)	22922875	2012-08-26	1854	9608	0	11462	6216.448089338684	3
Glaucoma (primary angle closure)	27064256	2016-04-04	6525	19929	0	26454	19662.315717849855	16
Glaucoma (primary open-angle)	20835238	2010-09-12	1263	34887	0	36150	4875.494439834026	1
Glaucoma (primary open-angle)	22419738	2012-03-22	1394	6599	0	7993	4603.531089703491	1
Glaucoma (primary open-angle)	22428042	2012-03-12	833	686	0	1519	1504.774193548387	1
Glaucoma (primary open-angle)	22570617	2012-04-26	3146	3487	0	6633	6615.469320066335	4
Glaucoma (primary open-angle)	25173105	2014-08-31	1155	1922	0	3077	2885.8108547286315	6
Glaucoma (primary open-angle)	25861811	2015-04-10	3504	9746	0	13250	10309.429132075473	2
Glaucoma (primary open-angle)	26752265	2016-01-11	3853	33480	0	37333	13821.384833793161	5
Glaucoma (primary open-angle)	27623284	2016-09-13	961	4129	0	5090	3118.246758349705	1
Glaucoma (primary open-angle)	29449654	2018-02-15	3071	6750	0	9821	8442.826596069646	1
Glaucoma (primary open-angle)	29452408	2018-02-14	3980	18815	0	22795	13140.372888791399	3
Glaucoma (primary open-angle)	29891935	2018-06-11	4986	58426	0	63412	18375.830189869426	63
Glaucoma (primary open-angle)	31688885	2019-11-01	2284	2081	0	4365	4355.559221076746	1
Glioblastoma	26424050	2015-10-01	1783	7435	0	9218	5752.486439574745	7
Glioblastoma	28346443	2017-03-27	6191	0	18190	24381	24381	11
Glioblastoma	29743610	2018-05-09	4517	10686	0	15203	12699.772939551405	11
Glioblastoma (age-stratified)	30152087	2018-08-27	0	0	15094	15094	15094	19
Glioma	19578367	2009-07-05	1878	3670	0	5548	4969.185291997116	7
Glioma	21531791	2011-04-29	4147	7435	0	11582	10648.573648765327	5
Glioma	21827660	2011-08-09	781	3992	0	4773	2612.8238005447306	1
Glioma	22886559	2012-08-11	1856	4955	0	6811	5400.95727499633	3
Glioma	26424050	2015-10-01	4147	7435	0	11582	10648.573648765327	8
Glioma	28346443	2017-03-27	12469	0	18190	30659	30659	10
Glioma	29743610	2018-05-09	8037	10686	0	18723	18348.209581797786	13
Glioma	30714141	2019-02-04	992	1008	0	2000	1999.872	4
Glioma (high-grade)	19578366	2009-07-05	692	3992	0	4684	2359.064047822374	3
Glioma (high-grade)	24908248	2014-06-08	1013	6595	0	7608	3512.478969505784	3
Global electrical heterogeneity phenotypes	29622589	2018-04-05	0	0	13826	13826	13826	15
Glomerular filtration rate	23535967	2013-03-28	0	0	9049	9049	9049	6
Glomerular filtration rate	24351856	2013-12-18	301	276	0	577	575.9168110918545	1
Glomerular filtration rate	27588450	2016-09-01	0	0	71638	71638	71638	26
Glomerular filtration rate	29403010	2018-02-05	0	0	143658	143658	143658	71
Glomerular filtration rate (creatinine)	26831199	2016-01-21	0	0	133413	133413	133413	47
Glomerular filtration rate (creatinine)	28452372	2017-04-28	0	0	110517	110517	110517	49
Glomerular filtration rate (cystatin C)	28452372	2017-04-28	0	0	24063	24063	24063	3
Glomerular filtration rate in diabetes	29703844	2018-04-27	0	0	13158	13158	13158	3
Glomerular filtration rate in diabetics (creatinine)	26831199	2016-01-21	0	0	11522	11522	11522	1
Glomerular filtration rate in non diabetics (creatinine)	26831199	2016-01-21	0	0	118448	118448	118448	35
Glomerular filtration rate in type 2 diabetes	29703844	2018-04-27	0	0	9197	9197	9197	3
Glomerulosclerosis	20668430	2010-07-28	117	3290	0	3407	451.9283827414147	1
Glucocorticoid-induced osteonecrosis	26265699	2015-08-11	400	2555	0	2955	1383.4179357021997	1
Glucose homeostasis traits	25524916	2014-12-18	0	0	4176	4176	4176	2
Glucosuria	30476138	2019-04-01	10857	0	135512	146369	146369	8
Glucosuria (mild)	30476138	2019-04-01	4748	0	135512	140260	140260	2
Glucosuria (moderate to severe)	30476138	2019-04-01	6109	0	135512	141621	141621	7
Glycated hemoglobin levels	19096518	2008-12-19	0	0	14618	14618	14618	4
Glycated hemoglobin levels	20858683	2010-09-21	0	0	46368	46368	46368	11
Glycated hemoglobin levels	22290723	2012-01-30	0	0	4275	4275	4275	1
Glycated hemoglobin levels	24244560	2013-11-07	0	0	6682	6682	6682	1
Glycated hemoglobin levels	24405752	2013-12-04	0	0	4088	4088	4088	1
Glycated hemoglobin levels	24647736	2014-03-19	0	0	19017	19017	19017	9
Glycated hemoglobin levels	28887542	2017-09-08	0	0	9436	9436	9436	2
Glycated hemoglobin levels	28898252	2017-09-12	0	0	88355	88355	88355	52
Glycated hemoglobin levels	29170429	2017-11-23	0	0	7704	7704	7704	5
Glycated hemoglobin levels	31213470	2019-06-18	0	0	9636	9636	9636	10
Glycated hemoglobin levels in type 1 diabetes	30674623	2019-01-23	0	0	4622	4622	4622	1
Glycemic traits	23575436	2013-04-11	0	0	7696	7696	7696	11
Glycemic traits (multi-trait analysis)	29743933	2018-03-18	0	0	5947	5947	5947	5
Glycemic traits (pleiotropy)	31021400	2019-04-25	0	0	46186	46186	46186	16
Glycemic traits (pregnancy)	23903356	2013-07-31	0	0	4437	4437	4437	10
Glycerophospholipid levels	26068415	2015-06-12	0	0	7478	7478	7478	38
Glycine levels	30837465	2019-03-05	0	0	80003	80003	80003	50
Glycine levels	31070104	2019-05-09	0	0	19112	19112	19112	26
Gondoic acid (20:1n-9) levels	28298293	2017-03-15	0	0	15541	15541	15541	3
Gout	21983786	2011-10-09	968	40000	0	40968	3780.511618824448	2
Gout	23263486	2012-12-23	2115	67259	0	69374	8202.080606567302	2
Gout	25646370	2015-02-02	945	1213	0	2158	2124.717330861909	5
Gout	25967671	2015-05-13	1255	1848	0	3103	2989.674508540122	4
Gout	27899376	2016-11-29	945	1213	0	2158	2124.717330861909	9
Gout	29453348	2018-02-16	747	2071	0	2818	2195.936124911285	1
Gout	30899057	2019-03-21	373	6721	0	7094	1413.5511700028192	2
Gout	31578528	2019-10-02	0	0	763813	763813	763813	5
Gout in chronic kidney disease	30181573	2018-09-04	1217	3724	0	4941	3668.9803683464884	1
Gout vs. Hyperuricemia	31289104	2019-07-08	945	1003	0	1948	1946.2731006160166	5
Granulocyte count	27863252	2016-11-17	0	0	169822	169822	169822	155
Granulocyte percentage of myeloid white cells	27863252	2016-11-17	0	0	169545	169545	169545	220
Graves' disease	21841780	2011-08-14	1468	1490	0	2958	2957.836375929682	9
Graves' disease	21900946	2011-09-08	1119	2718	0	3837	3170.6458170445662	7
Graves' disease	22922229	2012-12-01	2285	9364	0	11649	7347.150828397286	4
Graves' disease	23612905	2013-04-29	1442	1468	0	2910	2909.767697594502	6
Green tea consumption	31959922	2020-01-20	0	0	152653	152653	152653	1
Growth differentiation factor-15 levels	22997280	2012-09-20	0	0	3889	3889	3889	2
Growth differentiation factor-15 levels	29628937	2018-03-23	0	0	4633	4633	4633	1
Growth differentiation factor-15 levels (conditioned on rs888663)	29628937	2018-03-23	0	0	4633	4633	4633	2
Growth-regulated protein alpha levels	27989323	2016-12-13	0	0	3505	3505	3505	6
Gut microbiome composition (summer and winter)	26528553	2015-11-03	0	0	127	127	127	1
Gut microbiome composition (winter)	26528553	2015-11-03	0	0	93	93	93	1
Gut microbiota (bacterial taxa)	27694959	2016-10-03	0	0	984	984	984	16
Gut microbiota (bacterial taxa)	27723756	2016-10-10	0	0	1812	1812	1812	51
Gut microbiota (bacterial taxa)	31519223	2019-09-13	0	0	858	858	858	23
Gut microbiota (beta diversity)	27723756	2016-10-10	0	0	1812	1812	1812	15
Gut microbiota (beta diversity)	31519223	2019-09-13	0	0	858	858	858	12
Gut microbiota (functional units)	27694959	2016-10-03	0	0	984	984	984	35
Gut microbiota relative abundance (bacterial taxa)	31519223	2019-09-13	0	0	858	858	858	58
Gynecologic disease	31488892	2019-09-05	7975	39556	0	47531	26547.651006711407	10
Gynecologic disease (multivariate analysis)	31488892	2019-09-05	7975	39556	0	47531	26547.651006711407	15
HATA volume	30279459	2018-10-02	0	0	21297	21297	21297	1
HDL Cholesterol - Triglycerides (HDLC-TG)	21386085	2011-03-08	0	0	22161	22161	22161	8
HDL cholesterol	18193043	2008-01-13	0	0	8656	8656	8656	9
HDL cholesterol	18193044	2008-01-13	0	0	2758	2758	2758	5
HDL cholesterol	19060906	2008-12-07	0	0	19840	19840	19840	14
HDL cholesterol	19060910	2008-12-07	0	0	4763	4763	4763	4
HDL cholesterol	19060911	2008-12-07	0	0	21412	21412	21412	8
HDL cholesterol	19359809	2009-04-10	0	0	900	900	900	1
HDL cholesterol	20031538	2008-10-01	0	0	4274	4274	4274	3
HDL cholesterol	20031564	2009-02-01	0	0	18245	18245	18245	1
HDL cholesterol	20686565	2010-08-05	0	0	99900	99900	99900	47
HDL cholesterol	20864672	2010-09-23	0	0	17723	17723	17723	8
HDL cholesterol	21347282	2011-02-10	0	0	7813	7813	7813	5
HDL cholesterol	21909109	2011-09-11	0	0	12545	12545	12545	8
HDL cholesterol	23505323	2013-03-15	1122	1118	0	2240	2239.9928571428572	4
HDL cholesterol	23726366	2013-05-29	0	0	11423	11423	11423	8
HDL cholesterol	24097068	2013-10-06	0	0	94595	94595	94595	71
HDL cholesterol	24507774	2014-02-01	0	0	56538	56538	56538	9
HDL cholesterol	24886709	2014-06-02	0	0	3701	3701	3701	2
HDL cholesterol	25961943	2015-05-11	0	0	62166	62166	62166	41
HDL cholesterol	26160806	2015-08-01	0	0	3681	3681	3681	2
HDL cholesterol	26582766	2015-11-18	0	0	8344	8344	8344	6
HDL cholesterol	26780889	2016-01-19	0	0	4383	4383	4383	7
[truncated: 3,124 more rows]
