# Supplementary material for: Priors, population sizes, and power in genome-wide hypothesis tests
Source: BMC Bioinformatics. 2023 Apr 26;24:170. doi: 10.1186/s12859-023-05261-9 (PMC10134629; doi:10.1186/s12859-023-05261-9)
Supplement: Supplementary file 3 — Additional file 3. Breast cancer GWAS significantassociations: Data table used to generate Fig. 1. [file 12859_2023_5261_MOESM3_ESM.txt]

Date	SNP	CHR	POS	PVALUE_MLOG	GENE
2007-05-27	1219648	10	121586676	10.0	FGFR2
2007-05-27	13281615	8	127343372	11.301029995663981	POU5F1B
2007-05-27	13387042	2	217041109	13.0	AC007749.1
2007-05-27	2981582	10	121592803	75.69897000433602	FGFR2
2007-05-27	3803662	16	52552429	18.221848749616356	CASC16
2007-05-27	3803662	16	52552429	36.0	CASC16
2007-05-27	3817198	11	1887776	8.522878745280337	LSP1
2007-05-27	889312	5	56736057	19.154901959985743	C5orf67
2008-03-11	2180341	6	127279485	7.522878745280337	RNF146
2009-02-15	2046210	6	151627231	14.698970004336019	CCDC170
2009-03-29	11249433	1	121538815	9.154901959985743	EMBP1
2009-03-29	13387042	2	217041109	7.698970004336019	AC007749.1
2009-03-29	2981579	10	121577821	9.698970004336019	FGFR2
2009-03-29	3803662	16	52552429	9.0	CASC16
2009-05-01	4973768	3	27374522	22.397940008672037	SLC4A7
2009-05-01	6504950	17	54979110	8.0	STXBP4
2010-05-09	1011970	9	22062135	7.522878745280337	CDKN2B-AS1
2010-05-09	10995190	10	62518923	14.301029995663981	AC024598.1
2010-05-09	13387042	2	217041109	9.698970004336019	AC007749.1
2010-05-09	2981579	10	121577821	30.397940008672037	FGFR2
2010-05-09	3803662	16	52552429	14.522878745280337	CASC16
2010-05-09	614367	11	69513996	14.522878745280337	LINC01488
2010-05-09	704010	10	79081391	8.397940008672037	ZMIZ1
2010-05-09	889312	5	56736057	8.301029995663981	C5orf67
2010-06-24	4784227	16	52565276	28.0	CASC16
2010-09-19	8170	19	17278895	8.698970004336019	AC010463.1
2010-09-26	1219648	10	121586676	12.698970004336019	FGFR2
2011-01-24	1219648	10	121586676	30.0	FGFR2
2011-01-24	13387042	2	217041109	9.698970004336019	AC007749.1
2011-01-24	1562430	8	127375606	10.522878745280337	PCAT1
2011-01-24	3112612	16	52601252	9.397940008672037	CASC16
2011-01-24	4415084	5	44662413	10.096910013008056	LINC02224
2011-01-24	4973768	3	27374522	7.698970004336019	SLC4A7
2011-01-24	865686	9	108126198	9.698970004336019	CHCHD4P2
2011-09-09	10822013	10	62492218	8.221848749616356	AC024598.1
2011-10-30	10069690	5	1279675	10.0	TERT
2012-02-23	9485372	6	149287738	11.397940008672037	TAB2
2012-03-27	13393577	2	212432139	13.045757490560675	ERBB4
2012-09-13	2284378	20	34000289	8.0	RALY
2012-09-13	8100241	19	17282085	7.3979400086720375	AC010463.1
2012-09-13	9383938	6	151666222	9.698970004336019	ESR1
2013-04-01	10069690	5	1279675	8.154901959985743	TERT
2013-04-01	10069690	5	1279675	11.301029995663981	TERT
2013-04-01	10472076	5	58888234	7.522878745280337	AC008852.1
2013-04-01	10759243	9	107543834	8.0	PPIAP88
2013-04-01	10771399	12	28002147	11.698970004336019	PTHLH
2013-04-01	10771399	12	28002147	30.096910013008056	PTHLH
2013-04-01	10941679	5	44706396	36.69897000433602	AC093292.1
2013-04-01	10995190	10	62518923	36.0	AC024598.1
2013-04-01	11075995	16	53821379	7.3979400086720375	FTO
2013-04-01	11199914	10	121334387	7.698970004336019	LINC01153
2013-04-01	11242675	6	1318643	8.154901959985743	FOXQ1
2013-04-01	11249433	1	121538815	25.69897000433602	EMBP1
2013-04-01	11552449	1	113905767	7.698970004336019	DCLRE1B
2013-04-01	11780156	8	128182395	10.522878745280337	PVT1
2013-04-01	11814448	10	22026914	15.045757490560675	DNAJC1
2013-04-01	11820646	11	129591276	9.0	RPS27P20
2013-04-01	12422552	12	14260997	7.3979400086720375	GNAI2P1
2013-04-01	12493607	3	30641447	7.698970004336019	TGFBR2
2013-04-01	1292011	12	115398717	21.045757490560675	AC078880.2
2013-04-01	132390	22	29225488	8.522878745280337	EMID1
2013-04-01	13281615	8	127343372	27.0	POU5F1B
2013-04-01	13329835	16	80616908	15.698970004336019	CDYL2
2013-04-01	13387042	2	217041109	56.69897000433602	AC007749.1
2013-04-01	1353747	5	59041654	7.522878745280337	PDE4D
2013-04-01	1432679	5	158817075	13.698970004336019	EBF1
2013-04-01	1436904	18	26990703	7.522878745280337	AQP4-AS1
2013-04-01	1550623	2	173348166	7.522878745280337	AC092573.2
2013-04-01	16857609	2	217431785	15.0	DIRC3
2013-04-01	17356907	12	95633983	21.69897000433602	PGAM1P5
2013-04-01	17530068	6	81483392	8.096910013008056	AL590824.1
2013-04-01	17817449	16	53779455	13.221848749616356	FTO
2013-04-01	2016394	2	172108243	8.0	DLX2-DT
2013-04-01	204247	6	13722291	8.096910013008056	RANBP9
2013-04-01	2046210	6	151627231	15.301029995663981	CCDC170
2013-04-01	2236007	14	36663564	12.698970004336019	PAX9
2013-04-01	2588809	14	68193711	10.0	RAD51B
2013-04-01	2823093	21	15148511	15.154901959985743	AF222684.1
2013-04-01	2943559	8	75505702	14.221848749616356	HNF4G
2013-04-01	2981579	10	121577821	169.69897000433602	FGFR2
2013-04-01	3757318	6	151592978	20.69897000433602	CCDC170
2013-04-01	3760982	19	43782361	9.698970004336019	KCNN4
2013-04-01	3803662	16	52552429	12.221848749616356	CASC16
2013-04-01	3803662	16	52552429	113.69897000433602	CASC16
2013-04-01	3817198	11	1887776	10.698970004336019	LSP1
2013-04-01	3903072	11	65815595	11.045757490560675	AP001266.1
2013-04-01	4245739	1	204549714	11.698970004336019	MDM4
2013-04-01	4808801	19	18460331	14.301029995663981	ELL
2013-04-01	4849887	2	120487546	10.397940008672037	LINC01101
2013-04-01	4973768	3	27374522	29.69897000433602	SLC4A7
2013-04-01	527616	18	26757460	9.698970004336019	AQP4-AS1
2013-04-01	6001930	22	40480230	18.045757490560675	MRTFA
2013-04-01	614367	11	69513996	62.69897000433602	LINC01488
2013-04-01	616488	1	10506158	8.0	PEX14
2013-04-01	616488	1	10506158	9.698970004336019	PEX14
2013-04-01	6472903	8	75318066	16.69897000433602	CASC9
2013-04-01	6504950	17	54979110	12.698970004336019	STXBP4
2013-04-01	6678914	1	202218048	8.0	LGR6
2013-04-01	6762644	3	4700592	11.698970004336019	ITPR1
2013-04-01	6828523	4	174925275	15.397940008672037	ADAM29
2013-04-01	704010	10	79081391	21.154901959985743	ZMIZ1
2013-04-01	7072776	10	21744013	13.397940008672037	MLLT10
2013-04-01	720475	7	144377836	10.154901959985743	ARHGEF5
2013-04-01	7904519	10	113014168	7.522878745280337	TCF7L2
2013-04-01	8170	19	17278895	12.045757490560675	AC010463.1
2013-04-01	865686	9	108126198	34.0	CHCHD4P2
2013-04-01	889312	5	56736057	35.52287874528034	C5orf67
2013-04-01	941764	14	91374725	9.397940008672037	CCDC88C
2013-04-01	9693444	8	29652100	13.045757490560675	RPL17P33
2013-04-01	9790517	4	105163621	7.3979400086720375	TET2
2013-04-01	999737	14	68567965	18.522878745280337	RAD51B
2013-10-15	12922061	16	52601088	9.397940008672037	CASC16
2013-10-15	2981578	10	121580797	12.0	FGFR2
2013-10-15	3803662	16	52552429	10.522878745280337	CASC16
2014-07-20	10474352	5	91436408	8.698970004336019	ARRDC3-AS1
2014-07-20	2290203	15	90968837	7.3979400086720375	AC068831.8
2014-07-20	4951011	1	203797203	8.045757490560675	ZC3H11A
2014-10-20	140068132	6	151633699	17.045757490560675	CCDC170
2014-10-20	4784227	16	52565276	8.522878745280337	CASC16
2015-04-01	10069690	5	1279675	7.698970004336019	TERT
2015-04-01	10069690	5	1279675	8.0	TERT
2015-04-01	1011970	9	22062135	8.397940008672037	CDKN2B-AS1
2015-04-01	10472076	5	58888234	7.698970004336019	AC008852.1
2015-04-01	1053338	3	63982224	8.045757490560675	ATXN7
2015-04-01	10759243	9	107543834	8.522878745280337	PPIAP88
2015-04-01	10771399	12	28002147	21.69897000433602	PTHLH
2015-04-01	10771399	12	28002147	33.30102999566398	PTHLH
2015-04-01	10941679	5	44706396	25.522878745280337	AC093292.1
2015-04-01	10941679	5	44706396	31.30102999566398	AC093292.1
2015-04-01	10995190	10	62518923	28.69897000433602	AC024598.1
2015-04-01	10995190	10	62518923	36.69897000433602	AC024598.1
2015-04-01	11199914	10	121334387	8.096910013008056	LINC01153
2015-04-01	11249433	1	121538815	19.397940008672037	EMBP1
2015-04-01	11249433	1	121538815	26.522878745280337	EMBP1
2015-04-01	11552449	1	113905767	8.522878745280337	DCLRE1B
2015-04-01	11627032	14	92637727	8.397940008672037	RIN3
2015-04-01	11780156	8	128182395	8.698970004336019	PVT1
2015-04-01	11814448	10	22026914	12.522878745280337	DNAJC1
2015-04-01	11814448	10	22026914	16.221848749616356	DNAJC1
2015-04-01	11820646	11	129591276	10.0	RPS27P20
2015-04-01	12048493	1	149955122	8.698970004336019	OTUD7B
2015-04-01	12048493	1	149955122	9.0	OTUD7B
2015-04-01	12405132	1	145790097	8.096910013008056	RNF115
2015-04-01	12493607	3	30641447	8.0	TGFBR2
2015-04-01	12662670	6	151597721	18.0	CCDC170
2015-04-01	12662670	6	151597721	26.154901959985743	CCDC170
2015-04-01	1292011	12	115398717	16.0	AC078880.2
2015-04-01	1292011	12	115398717	20.69897000433602	AC078880.2
2015-04-01	13162653	5	16187419	10.0	AC092335.1
2015-04-01	132390	22	29225488	8.522878745280337	EMID1
2015-04-01	13267382	8	116197325	7.698970004336019	LINC00536
2015-04-01	13281615	8	127343372	21.522878745280337	POU5F1B
2015-04-01	13281615	8	127343372	30.221848749616356	POU5F1B
2015-04-01	13329835	16	80616908	11.221848749616356	CDYL2
2015-04-01	13329835	16	80616908	16.69897000433602	CDYL2
2015-04-01	13365225	8	37000965	8.0	AC090453.1
2015-04-01	13387042	2	217041109	40.045757490560675	AC007749.1
2015-04-01	13387042	2	217041109	55.0	AC007749.1
2015-04-01	1353747	5	59041654	7.522878745280337	PDE4D
2015-04-01	1432679	5	158817075	11.397940008672037	EBF1
2015-04-01	1432679	5	158817075	15.397940008672037	EBF1
2015-04-01	1436904	18	26990703	7.522878745280337	AQP4-AS1
2015-04-01	16857609	2	217431785	17.0	DIRC3
2015-04-01	17356907	12	95633983	16.221848749616356	PGAM1P5
2015-04-01	17356907	12	95633983	20.154901959985743	PGAM1P5
2015-04-01	17529111	6	81418669	9.698970004336019	AL590824.1
2015-04-01	17817449	16	53779455	12.154901959985743	FTO
2015-04-01	17817449	16	53779455	13.698970004336019	FTO
2015-04-01	2012709	5	32567626	8.221848749616356	SUB1
2015-04-01	204247	6	13722291	9.397940008672037	RANBP9
2015-04-01	2046210	6	151627231	23.221848749616356	CCDC170
2015-04-01	2236007	14	36663564	9.301029995663981	PAX9
2015-04-01	2236007	14	36663564	12.045757490560675	PAX9
2015-04-01	2588809	14	68193711	7.698970004336019	RAD51B
2015-04-01	2588809	14	68193711	8.397940008672037	RAD51B
2015-04-01	2736108	5	1297373	8.698970004336019	TERT
2015-04-01	2823093	21	15148511	11.698970004336019	AF222684.1
2015-04-01	2823093	21	15148511	12.522878745280337	AF222684.1
2015-04-01	2943559	8	75505702	10.154901959985743	HNF4G
2015-04-01	2943559	8	75505702	16.0	HNF4G
2015-04-01	2981579	10	121577821	128.0	FGFR2
2015-04-01	2981579	10	121577821	163.22184874961636	FGFR2
2015-04-01	3760982	19	43782361	8.096910013008056	KCNN4
2015-04-01	3803662	16	52552429	85.52287874528034	CASC16
2015-04-01	3803662	16	52552429	116.39794000867204	CASC16
2015-04-01	3817198	11	1887776	10.0	LSP1
2015-04-01	3817198	11	1887776	12.698970004336019	LSP1
2015-04-01	3903072	11	65815595	10.0	AP001266.1
2015-04-01	4593472	7	130982362	8.698970004336019	AC016831.6
2015-04-01	4808801	19	18460331	13.221848749616356	ELL
2015-04-01	4808801	19	18460331	14.397940008672037	ELL
2015-04-01	4849887	2	120487546	8.301029995663981	LINC01101
2015-04-01	4849887	2	120487546	10.698970004336019	LINC01101
2015-04-01	4973768	3	27374522	21.30102999566398	SLC4A7
2015-04-01	4973768	3	27374522	29.522878745280337	SLC4A7
2015-04-01	527616	18	26757460	12.096910013008056	AQP4-AS1
2015-04-01	554219	11	69516874	80.69897000433602	LINC01488
2015-04-01	6001930	22	40480230	13.397940008672037	MRTFA
2015-04-01	6001930	22	40480230	19.69897000433602	MRTFA
2015-04-01	616488	1	10506158	8.045757490560675	PEX14
2015-04-01	616488	1	10506158	10.397940008672037	PEX14
2015-04-01	6472903	8	75318066	12.522878745280337	CASC9
2015-04-01	6472903	8	75318066	16.0	CASC9
2015-04-01	6504950	17	54979110	8.096910013008056	STXBP4
2015-04-01	6504950	17	54979110	11.301029995663981	STXBP4
2015-04-01	6507583	18	44819625	7.522878745280337	SETBP1
2015-04-01	6762644	3	4700592	10.221848749616356	ITPR1
2015-04-01	6762644	3	4700592	11.045757490560675	ITPR1
2015-04-01	6796502	3	46825376	7.698970004336019	AC109583.1
2015-04-01	6828523	4	174925275	11.522878745280337	ADAM29
2015-04-01	6828523	4	174925275	15.0	ADAM29
2015-04-01	704010	10	79081391	14.522878745280337	ZMIZ1
2015-04-01	704010	10	79081391	22.522878745280337	ZMIZ1
2015-04-01	7072776	10	21744013	9.096910013008056	MLLT10
2015-04-01	7072776	10	21744013	14.0	MLLT10
2015-04-01	720475	7	144377836	8.0	ARHGEF5
2015-04-01	720475	7	144377836	9.397940008672037	ARHGEF5
2015-04-01	72755295	1	241870961	7.698970004336019	EXO1
2015-04-01	745570	17	79807926	9.0	AC100791.2
2015-04-01	75915166	11	69564393	57.0	LINC01488
2015-04-01	7707921	5	82242227	8.397940008672037	ATG10
2015-04-01	7707921	5	82242227	10.301029995663981	ATG10
2015-04-01	78540526	11	69516650	61.69897000433602	LINC01488
2015-04-01	78540526	11	69516650	85.69897000433602	LINC01488
2015-04-01	7904519	10	113014168	12.045757490560675	TCF7L2
2015-04-01	865686	9	108126198	26.397940008672037	CHCHD4P2
2015-04-01	865686	9	108126198	33.221848749616356	CHCHD4P2
2015-04-01	889312	5	56736057	26.522878745280337	C5orf67
2015-04-01	889312	5	56736057	39.0	C5orf67
2015-04-01	941764	14	91374725	9.698970004336019	CCDC88C
2015-04-01	941764	14	91374725	10.221848749616356	CCDC88C
2015-04-01	9693444	8	29652100	10.0	RPL17P33
2015-04-01	9693444	8	29652100	12.0	RPL17P33
2015-04-01	9790517	4	105163621	9.0	TET2
2015-04-01	999737	14	68567965	12.397940008672037	RAD51B
2015-04-01	999737	14	68567965	20.69897000433602	RAD51B
2016-04-27	10771399	12	28002147	17.154901959985743	PTHLH
2016-04-27	10864459	1	10503552	9.301029995663981	PEX14
2016-04-27	11155804	6	151625017	27.397940008672037	CCDC170
2016-04-27	11903787	2	120330606	9.154901959985743	AC012363.3
2016-04-27	12662670	6	151597721	19.0	CCDC170
2016-04-27	12870942	13	73232845	7.3979400086720375	RNY1P8
2016-04-27	17489300	1	202209914	7.698970004336019	LGR6
2016-04-27	2242652	5	1279913	27.096910013008056	TERT
2016-04-27	2736108	5	1297373	13.522878745280337	TERT
2016-04-27	4245739	1	204549714	17.096910013008056	MDM4
2016-04-27	4784227	16	52565276	14.221848749616356	CASC16
2016-04-27	4980383	11	1880867	8.045757490560675	LSP1
2016-04-27	56069439	19	17283116	32.0	ANKLE1
2016-04-27	6562760	13	73383544	9.301029995663981	RNY1P8
2016-04-27	6585202	10	113023044	9.0	TCF7L2
2016-04-27	67073037	2	28896719	8.301029995663981	WDR43
2016-04-27	7297051	12	28021884	19.522878745280337	PTHLH
2016-04-27	7726159	5	1282204	7.522878745280337	TERT
2016-04-27	8170	19	17278895	20.154901959985743	AC010463.1
2016-06-27	12118297	1	87313534	7.3979400086720375	LINC02801
2016-06-27	1219648	10	121586676	8.221848749616356	FGFR2
2016-06-27	2046210	6	151627231	14.154901959985743	CCDC170
2016-06-27	2981579	10	121577821	10.522878745280337	FGFR2
2016-06-27	2981582	10	121592803	7.698970004336019	FGFR2
2017-10-23	10022462	4	88322666	8.698970004336019	PPM1K-DT
2017-10-23	10069690	5	1279675	16.096910013008056	TERT
2017-10-23	10096351	8	127359926	63.69897000433602	CASC8
2017-10-23	1011970	9	22062135	15.0	CDKN2B-AS1
2017-10-23	10169133	2	19212878	8.0	LINC01376
2017-10-23	10472076	5	58888234	8.0	AC008852.1
2017-10-23	10474352	5	91436408	10.301029995663981	ARRDC3-AS1
2017-10-23	10510097	10	121568362	57.69897000433602	FGFR2
2017-10-23	1053338	3	63982224	10.301029995663981	ATXN7
2017-10-23	10612648	17	30903503	8.698970004336019	TEFM
2017-10-23	10623258	14	104745925	7.698970004336019	ADSS1
2017-10-23	10644111	7	92022865	10.522878745280337	AKAP9
2017-10-23	10759243	9	107543834	17.69897000433602	PPIAP88
2017-10-23	10760444	9	126634155	8.045757490560675	LMX1B
2017-10-23	10796944	1	155446537	9.154901959985743	ASH1L
2017-10-23	10811650	9	22067594	12.698970004336019	CDKN2B-AS1
2017-10-23	10816625	9	108074792	17.30102999566398	AC068050.1
2017-10-23	10885405	10	113017911	13.301029995663981	TCF7L2
2017-10-23	10941679	5	44706396	72.22184874961636	AC093292.1
2017-10-23	10995201	10	62540131	50.69897000433602	AC067752.1
2017-10-23	11075995	16	53821379	8.045757490560675	FTO
2017-10-23	11076805	16	4056787	8.0	ADCY9
2017-10-23	11117758	1	217047232	8.397940008672037	ESRRG
2017-10-23	11135046	5	158803005	30.30102999566398	EBF1
2017-10-23	111549985	5	81972251	11.221848749616356	ATG10
2017-10-23	111605422	10	121795069	12.045757490560675	ATE1
2017-10-23	111730030	19	13158012	7.698970004336019	RPL12P42
2017-10-23	11199914	10	121334387	11.154901959985743	LINC01153
2017-10-23	11205303	1	149934520	14.0	MTMR11
2017-10-23	11249433	1	121538815	51.69897000433602	EMBP1
2017-10-23	11288072	5	159008453	12.522878745280337	EBF1
2017-10-23	11298677	3	99682866	8.301029995663981	COL8A1
2017-10-23	113577745	2	9995553	9.397940008672037	GRHL1
2017-10-23	113701136	19	29786822	8.154901959985743	AC008798.3
2017-10-23	11374964	11	108474789	12.397940008672037	POGLUT3
2017-10-23	113953597	2	25222417	8.0	LINC01381
2017-10-23	11462858	10	121334478	11.698970004336019	LINC01153
2017-10-23	11552449	1	113905767	10.301029995663981	DCLRE1B
2017-10-23	11571833	13	32398489	14.522878745280337	BRCA2
2017-10-23	11583393	1	87963341	7.3979400086720375	PKN2-AS1
2017-10-23	11624333	14	68513118	41.15490195998574	RAD51B
2017-10-23	11627032	14	92637727	10.397940008672037	RIN3
2017-10-23	11680449	2	171513371	8.397940008672037	AC007969.1
2017-10-23	11684853	2	19111157	12.0	LINC01376
2017-10-23	11693806	2	217427435	25.522878745280337	DIRC3
2017-10-23	117618124	18	32397726	11.221848749616356	GAREM1
2017-10-23	11780156	8	128182395	13.0	PVT1
2017-10-23	11814448	10	22026914	17.221848749616356	DNAJC1
2017-10-23	11820646	11	129591276	13.698970004336019	RPS27P20
2017-10-23	11822830	11	129591121	13.698970004336019	RPS27P20
2017-10-23	11977670	7	140242504	16.0	RNU1-58P
2017-10-23	12048493	1	149955122	13.045757490560675	OTUD7B
2017-10-23	12091730	1	155587180	9.698970004336019	DAP3P1
2017-10-23	12110303	5	91367022	11.0	AC008799.2
2017-10-23	12207986	6	80384570	8.698970004336019	RPL17P25
2017-10-23	12250948	10	113368732	14.0	RNU7-165P
2017-10-23	1230666	1	113630788	9.397940008672037	MAGI3
2017-10-23	12405132	1	145790097	9.221848749616356	RNF115
2017-10-23	12422552	12	14260997	14.397940008672037	GNAI2P1
2017-10-23	12458099	18	27025475	12.0	CHST9
2017-10-23	12479355	2	226362236	7.698970004336019	AC062015.1
2017-10-23	12483853	22	40143521	18.0	TNRC6B
2017-10-23	12493607	3	30641447	13.154901959985743	TGFBR2
2017-10-23	12519859	5	32581080	8.221848749616356	SUB1
2017-10-23	12546444	8	105346392	10.096910013008056	ZFPM2
2017-10-23	1268974	10	79092621	35.39794000867204	ZMIZ1
2017-10-23	12710696	2	19121042	8.0	LINC01376
2017-10-23	12765365	10	63089177	7.698970004336019	EGR2
2017-10-23	12870942	13	73232845	8.397940008672037	RNY1P8
2017-10-23	1292011	12	115398717	38.39794000867204	AC078880.2
2017-10-23	13054095	22	29010231	15.397940008672037	ZNRF3
2017-10-23	13066793	3	86988393	9.0	VGLL3
2017-10-23	13183434	5	45074531	16.397940008672037	AC114954.1
2017-10-23	13186320	5	44302075	14.301029995663981	FGF10
2017-10-23	13195401	6	26463346	8.698970004336019	BTN2A1
2017-10-23	13214023	6	28364364	9.0	ZKSCAN3
2017-10-23	132289	22	29155884	24.0	KREMEN1
2017-10-23	132390	22	29225488	8.0	EMID1
2017-10-23	13267382	8	116197325	10.698970004336019	LINC00536
2017-10-23	13281615	8	127343372	56.69897000433602	POU5F1B
2017-10-23	13294895	9	108074895	16.154901959985743	AC068050.1
2017-10-23	13329835	16	80616908	26.045757490560675	CDYL2
2017-10-23	13365225	8	37000965	20.0	AC090453.1
2017-10-23	1353747	5	59041654	8.397940008672037	PDE4D
2017-10-23	138672638	17	42426015	8.0	CAVIN1
2017-10-23	139424826	5	45522877	12.301029995663981	HCN1
2017-10-23	139530473	14	91545453	10.0	PPP4R3A
2017-10-23	140091	22	29714557	9.397940008672037	AC004882.3
2017-10-23	140850326	1	50380361	7.3979400086720375	AL596275.1
2017-10-23	141447235	22	41061455	8.698970004336019	AL080243.3
2017-10-23	142427110	5	46394269	12.0	AC122694.1
2017-10-23	1432679	5	158817075	30.154901959985743	EBF1
2017-10-23	1436904	18	26990703	14.0	AQP4-AS1
2017-10-23	146817970	5	82217129	12.397940008672037	ATG10
2017-10-23	149936356	22	28532870	18.0	TTC28
2017-10-23	150658557	14	91422581	12.698970004336019	AL133153.2
2017-10-23	151329939	17	42807276	8.301029995663981	CNTD1
2017-10-23	1550623	2	173348166	9.301029995663981	AC092573.2
2017-10-23	1552172	1	145730328	8.0	CD160
2017-10-23	1685191	19	43779080	19.397940008672037	KCNN4
2017-10-23	16857609	2	217431785	24.69897000433602	DIRC3
2017-10-23	16922097	10	22212015	18.0	EBLN1
2017-10-23	1696803	10	121677436	44.69897000433602	AC009988.1
2017-10-23	16991615	20	5967581	8.698970004336019	AL035461.4
2017-10-23	1707302	1	46135245	7.522878745280337	AL358075.2
2017-10-23	17156577	7	28317270	8.397940008672037	CREB5
2017-10-23	172032	19	18522945	16.0	ELL
2017-10-23	17268829	7	94484487	12.301029995663981	COL1A2
2017-10-23	17350191	8	123745421	10.698970004336019	ANXA13
2017-10-23	17356907	12	95633983	39.0	PGAM1P5
2017-10-23	17426269	1	87691240	7.698970004336019	PKN2-AS1
2017-10-23	1744947	14	68214759	13.698970004336019	RAD51B
2017-10-23	17529111	6	81418669	9.0	AL590824.1
2017-10-23	17543752	5	158905372	18.69897000433602	EBF1
2017-10-23	17598658	6	26175638	8.698970004336019	H2BC6
2017-10-23	17817449	16	53779455	20.522878745280337	FTO
2017-10-23	17838698	3	30643415	13.698970004336019	TGFBR2
2017-10-23	17879961	22	28725099	8.0	CHEK2
2017-10-23	1830298	2	201316524	15.698970004336019	FLACC1
2017-10-23	183421746	22	29581329	10.522878745280337	NIPSNAP1
2017-10-23	185004002	22	29457633	11.698970004336019	RFPL1S
2017-10-23	188460188	22	30051113	7.522878745280337	HORMAD2-AS1
2017-10-23	1895062	9	116551207	14.0	ASTN2-AS1
2017-10-23	1971136	2	25068670	8.301029995663981	EFR3B
2017-10-23	1973765	11	1877434	37.0	LSP1
2017-10-23	199498	17	46788237	7.698970004336019	WNT3
2017-10-23	200255906	8	75626598	13.698970004336019	HNF4G
2017-10-23	200648189	2	24516826	8.0	NCOA1
2017-10-23	200725404	2	173340858	9.397940008672037	AC092573.2
2017-10-23	2012709	5	32567626	8.0	SUB1
2017-10-23	2016394	2	172108243	11.221848749616356	DLX2-DT
2017-10-23	202049448	12	84615658	7.522878745280337	AC087888.1
2017-10-23	204247	6	13722291	12.096910013008056	RANBP9
2017-10-23	206966	12	120394343	7.3979400086720375	AC003982.1
2017-10-23	217727	11	1995678	13.397940008672037	H19
2017-10-23	2223621	6	20621007	9.522878745280337	CDKAL1
2017-10-23	2236007	14	36663564	20.397940008672037	PAX9
2017-10-23	2253762	10	122041907	8.698970004336019	TACC2
2017-10-23	2290203	15	90968837	9.096910013008056	AC068831.8
2017-10-23	2304098	19	19535463	10.698970004336019	AC011448.1
2017-10-23	2307561	18	26923543	17.096910013008056	CHST9
2017-10-23	2403907	21	15202135	31.69897000433602	AF222685.1
2017-10-23	2432539	16	56387075	7.3979400086720375	AMFR
2017-10-23	2506889	1	10535965	19.69897000433602	PEX14
2017-10-23	2532263	17	46175102	12.154901959985743	KANSL1
2017-10-23	2588809	14	68193711	13.221848749616356	RAD51B
2017-10-23	2589161	5	45653810	7.522878745280337	HCN1
2017-10-23	2594714	19	13843757	8.0	AC020916.1
2017-10-23	26067	5	50793817	7.698970004336019	PARP8
2017-10-23	2714486	2	201384985	9.154901959985743	TRAK2
2017-10-23	2726492	4	105274384	9.397940008672037	TET2
2017-10-23	2732699	17	46277538	10.0	ARL17B
2017-10-23	2747652	6	152115881	26.0	ESR1
2017-10-23	2787486	17	55132413	28.221848749616356	STXBP4
2017-10-23	2810650	1	203938990	8.522878745280337	HSPE1P6
2017-10-23	2822999	21	14992435	10.698970004336019	AF127577.4
2017-10-23	2823093	21	15148511	19.69897000433602	AF222684.1
2017-10-23	28512361	22	45887417	7.698970004336019	BX324167.1
2017-10-23	2853669	5	1295234	20.397940008672037	TERT
2017-10-23	28539243	16	54648152	14.045757490560675	AC007491.1
2017-10-23	2926585	8	75498626	23.522878745280337	HNF4G
2017-10-23	2943559	8	75505702	23.397940008672037	HNF4G
2017-10-23	2965183	19	19434887	11.221848749616356	GATAD2A
2017-10-23	2981578	10	121580797	245.0	FGFR2
2017-10-23	2992756	1	18480845	14.698970004336019	AL591896.1
2017-10-23	3057314	9	21964884	24.154901959985743	AL359922.1
2017-10-23	3129178	6	29107311	8.221848749616356	OR2J1
2017-10-23	3130834	6	29280372	8.301029995663981	AL672167.1
2017-10-23	3215401	5	1296141	20.0	TERT
2017-10-23	322144	19	11313027	8.154901959985743	TSPAN16
2017-10-23	332529	5	91493653	11.045757490560675	ARRDC3-AS1
2017-10-23	34005590	2	217098337	40.52287874528034	AC007749.2
2017-10-23	34119086	6	28594471	8.096910013008056	ZBED9
2017-10-23	34196306	6	27457865	9.0	ZNF184
2017-10-23	34207738	3	141394018	14.522878745280337	ZBTB38
2017-10-23	34507830	11	69646918	30.154901959985743	CCND1
2017-10-23	34546498	6	26993501	9.045757490560675	LINC00240
2017-10-23	34662244	6	28106103	8.522878745280337	ZSCAN16-AS1
2017-10-23	348196	1	155697170	7.698970004336019	DAP3
2017-10-23	35011167	7	94655778	12.0	SGCE
2017-10-23	35054928	10	121580918	321.69897000433605	FGFR2
2017-10-23	35306388	10	62719072	9.698970004336019	AC067751.1
2017-10-23	35383942	1	201468704	12.397940008672037	PHLDA3
2017-10-23	35409891	6	149265193	8.522878745280337	TAB2
2017-10-23	35417517	7	92143417	10.096910013008056	AC000120.4
2017-10-23	35419901	10	62303692	10.096910013008056	LINC02621
2017-10-23	35522438	7	92243559	9.0	AC000120.4
2017-10-23	35951924	5	50899260	11.0	AC022441.1
2017-10-23	36194942	18	27821241	8.0	AC090936.1
2017-10-23	375066	19	43919418	13.698970004336019	ZNF45
2017-10-23	3757322	6	151621059	40.52287874528034	CCDC170
2017-10-23	3760982	19	43782361	16.0	KCNN4
2017-10-23	3769821	2	201258707	17.397940008672037	CASP8
2017-10-23	3817198	11	1887776	18.0	LSP1
2017-10-23	3819405	6	16399326	7.698970004336019	ATXN1
2017-10-23	3821902	3	63956021	11.522878745280337	ATXN7
2017-10-23	3833441	2	111168155	7.3979400086720375	MIR4435-2HG
2017-10-23	3879977	1	120018691	26.221848749616356	NOTCH2
2017-10-23	3903072	11	65815595	11.698970004336019	AP001266.1
2017-10-23	418053	6	13713134	13.0	RANBP9
2017-10-23	4233486	1	40914768	8.045757490560675	AC119677.1
2017-10-23	4286946	8	36992428	21.045757490560675	AC090453.1
2017-10-23	4442975	2	217056046	95.0	AC007749.1
2017-10-23	4496150	16	87051631	8.096910013008056	AC093519.2
2017-10-23	45509595	6	27873148	8.301029995663981	H4C13
2017-10-23	45589338	22	27799398	9.698970004336019	MN1
2017-10-23	4562056	5	170164483	9.301029995663981	KRT18P41
2017-10-23	45631563	10	121589810	36.15490195998574	FGFR2
2017-10-23	4593472	7	130982362	10.698970004336019	AC016831.6
2017-10-23	4674124	2	216883915	11.0	AC007563.2
2017-10-23	4702131	5	16233510	11.0	NACAP6
2017-10-23	4763	17	45394123	7.698970004336019	ARHGAP27
2017-10-23	4784227	16	52565276	200.15490195998575	CASC16
2017-10-23	4808801	19	18460331	27.30102999566398	ELL
2017-10-23	4820318	22	38174306	13.0	PLA2G6
2017-10-23	4848599	2	120481784	19.69897000433602	LINC01101
2017-10-23	4849887	2	120487546	19.154901959985743	LINC01101
2017-10-23	4971059	1	155176305	10.301029995663981	AL713999.1
2017-10-23	4973768	3	27374522	56.30102999566398	SLC4A7
2017-10-23	514192	8	101466731	8.221848749616356	AP001207.3
2017-10-23	527616	18	26757460	14.154901959985743	AQP4-AS1
2017-10-23	554219	11	69516874	46.221848749616356	LINC01488
2017-10-23	55821517	5	45333758	18.30102999566398	HCN1
2017-10-23	55834529	6	27104763	8.522878745280337	VN1R11P
2017-10-23	56069439	19	17283116	8.045757490560675	ANKLE1
2017-10-23	56114371	6	27307055	8.698970004336019	POM121L2
2017-10-23	56138756	3	27608457	8.154901959985743	AC137675.2
2017-10-23	56168262	1	51001425	7.698970004336019	CDKN2C
2017-10-23	56333866	10	22581150	7.522878745280337	PIP4K2A
2017-10-23	56387622	3	46846708	18.30102999566398	MYL3
2017-10-23	57229548	5	44933883	42.045757490560675	AC093297.2
2017-10-23	58058861	3	172567447	9.698970004336019	LINC02068
2017-10-23	58742730	10	113490891	8.221848749616356	AL133482.1
2017-10-23	58800837	6	28468238	8.522878745280337	OR2E1P
2017-10-23	58847541	8	123597926	12.221848749616356	RN7SKP155
2017-10-23	59867004	1	203832121	10.0	ZBED6
2017-10-23	59954380	10	93532431	7.3979400086720375	CEP55
2017-10-23	6001930	22	40480230	33.39794000867204	MRTFA
2017-10-23	6001982	22	40623944	34.0	MRTFA
2017-10-23	60037937	9	107541528	26.0	AL389915.1
2017-10-23	60273536	6	27587278	8.397940008672037	CD83P1
2017-10-23	60936670	3	27290919	63.096910013008056	NEK10
2017-10-23	60954078	6	151634779	53.52287874528034	CCDC170
2017-10-23	6122906	20	50329374	9.522878745280337	LINC01271
2017-10-23	616488	1	10506158	19.30102999566398	PEX14
2017-10-23	61804016	1	121121848	28.69897000433602	AC244453.1
2017-10-23	61865900	10	62822722	8.698970004336019	EGR2
2017-10-23	62048402	16	53769311	22.397940008672037	FTO
2017-10-23	62061734	17	45941122	11.096910013008056	MAPT
2017-10-23	62235635	22	27918624	27.0	PITPNB
2017-10-23	62235681	22	28684743	36.69897000433602	TTC28
2017-10-23	62235753	22	28876649	19.522878745280337	Z93930.2
2017-10-23	62237039	22	40868537	8.301029995663981	XPNPEP3
2017-10-23	62237573	22	28156710	35.15490195998574	TTC28
2017-10-23	62237615	22	28343127	32.39794000867204	TTC28
2017-10-23	62331150	4	105147856	10.698970004336019	TET2
2017-10-23	62355901	5	56757708	97.52287874528034	C5orf67
2017-10-23	62355902	5	56757896	97.15490195998575	C5orf67
2017-10-23	62485509	7	144351809	11.397940008672037	OR2A1-AS1
2017-10-23	62641919	5	344994	8.397940008672037	AHRR
2017-10-23	630965	9	108123199	53.52287874528034	CHCHD4P2
2017-10-23	6436017	2	217858732	9.522878745280337	TNS1
2017-10-23	6472903	8	75318066	20.397940008672037	CASC9
2017-10-23	6507583	18	44819625	11.698970004336019	SETBP1
2017-10-23	6562760	13	73383544	8.698970004336019	RNY1P8
2017-10-23	6569648	6	130027974	9.096910013008056	L3MBTL3
2017-10-23	6569648	6	130027974	11.522878745280337	L3MBTL3
2017-10-23	6596100	5	133071366	8.096910013008056	HSPA4
2017-10-23	6597981	11	803017	12.0	PIDD1
2017-10-23	66823261	8	220692	7.522878745280337	RPL23AP53
2017-10-23	66964413	10	62201406	8.301029995663981	RTKN2
2017-10-23	66987842	22	40508704	34.52287874528034	MRTFA
2017-10-23	6725517	2	24906604	11.522878745280337	ADCY3
2017-10-23	67397200	19	17290595	7.698970004336019	ANKLE1
2017-10-23	676256	9	108133073	52.39794000867204	CHCHD4P2
2017-10-23	6762644	3	4700592	17.397940008672037	ITPR1
2017-10-23	6776003	3	141547651	9.522878745280337	RASA2
2017-10-23	6787391	3	4686890	18.045757490560675	ITPR1
2017-10-23	67933063	7	92344194	7.698970004336019	ANKIB1
2017-10-23	67958007	10	9046151	9.698970004336019	AC044784.1
2017-10-23	6796502	3	46825376	14.221848749616356	AC109583.1
2017-10-23	68056147	7	130989722	12.301029995663981	LINC-PINT
2017-10-23	6815814	4	38814717	12.221848749616356	TLR1
2017-10-23	6828523	4	174925275	24.69897000433602	ADAM29
2017-10-23	6882649	5	111882089	8.397940008672037	NREP
2017-10-23	6890270	5	56964779	66.30102999566398	MIER3
2017-10-23	6904031	6	151734843	25.154901959985743	ESR1
2017-10-23	6912005	6	81677422	10.698970004336019	TENT5A
2017-10-23	6964587	7	92001306	10.045757490560675	AKAP9
2017-10-23	7017073	8	128192016	13.698970004336019	PVT1
2017-10-23	704010	10	79081391	34.69897000433602	ZMIZ1
2017-10-23	7072776	10	21744013	18.69897000433602	MLLT10
2017-10-23	7098100	10	21545607	18.0	MLLT10
2017-10-23	71338792	19	45679774	8.397940008672037	GIPR
2017-10-23	7149262	14	36667340	20.69897000433602	PAX9
2017-10-23	71557345	6	26680470	9.397940008672037	AL513548.4
2017-10-23	71559437	7	101909160	11.301029995663981	CUX1
2017-10-23	720475	7	144377836	11.0	ARHGEF5
2017-10-23	7223535	17	30884649	9.397940008672037	ATAD5
2017-10-23	7240205	18	26576054	7.698970004336019	KCTD1
2017-10-23	7258465	19	18422832	27.522878745280337	SSBP4
2017-10-23	72658071	8	75393550	27.522878745280337	PKMP4
2017-10-23	72749841	5	50345811	9.154901959985743	AC122694.1
2017-10-23	72751936	5	45984331	11.397940008672037	AC122694.1
2017-10-23	72755295	1	241870961	13.698970004336019	EXO1
2017-10-23	72755643	5	46090449	10.522878745280337	AC122694.1
2017-10-23	72765759	5	45846518	12.221848749616356	HCN1
2017-10-23	72774916	5	81820020	7.698970004336019	AC026726.2
2017-10-23	72806318	10	21863269	18.30102999566398	DNAJC1
2017-10-23	72810771	10	22108073	18.69897000433602	DNAJC1
2017-10-23	72814839	10	22383039	12.397940008672037	SPAG6
2017-10-23	72826962	17	42684371	8.301029995663981	AC100793.3
2017-10-23	72932540	11	69154575	7.3979400086720375	AP003071.2
2017-10-23	72953532	2	217177160	17.69897000433602	AC007749.2
2017-10-23	7297051	12	28021884	59.52287874528034	PTHLH
2017-10-23	73161324	22	41642782	8.698970004336019	XRCC6
2017-10-23	73176670	22	41323244	8.0	ZC3H7B
2017-10-23	738321	22	38172826	13.0	PLA2G6
2017-10-23	745570	17	79807926	9.397940008672037	AC100791.2
2017-10-23	74911261	11	108486410	10.301029995663981	POGLUT3
2017-10-23	7500067	16	80614399	26.397940008672037	CDYL2
2017-10-23	7513707	1	113903258	10.698970004336019	AP4B1
2017-10-23	7524950	1	155302483	8.522878745280337	PKLR
2017-10-23	7529522	1	117687599	9.698970004336019	VDAC2P3
2017-10-23	75915166	11	69564393	94.39794000867204	LINC01488
2017-10-23	7619833	3	27468223	44.52287874528034	SLC4A7
2017-10-23	7697216	4	174906885	25.69897000433602	ADAM29
2017-10-23	7707921	5	82242227	11.698970004336019	ATG10
2017-10-23	77528541	4	125922349	9.0	AC104664.1
2017-10-23	77554484	15	90965985	15.0	RCCD1
2017-10-23	77688320	2	201502866	8.522878745280337	C2CD6
2017-10-23	77928427	4	105435604	7.522878745280337	PPA2
2017-10-23	78269692	19	13047463	8.698970004336019	NFIX
2017-10-23	7844233	8	75751646	10.221848749616356	HNF4G
2017-10-23	7847854	9	108239892	17.30102999566398	CHCHD4P2
2017-10-23	78533661	1	121695219	39.221848749616356	LINC01691
2017-10-23	78540526	11	69516650	130.69897000433602	LINC01488
2017-10-23	7899628	10	121904429	9.045757490560675	ATE1
2017-10-23	7904519	10	113014168	12.698970004336019	TCF7L2
2017-10-23	7906315	10	113127459	7.698970004336019	TCF7L2
2017-10-23	7971	7	21901342	7.698970004336019	CDCA7L
2017-10-23	79724016	1	41671640	7.3979400086720375	HIVEP3
2017-10-23	803903	9	116672011	11.096910013008056	ASTN2
2017-10-23	8082452	17	79797749	10.0	CBX8
2017-10-23	848087	14	36808438	10.221848749616356	SLC25A21
2017-10-23	9257809	6	29388554	7.522878745280337	OR5V1
2017-10-23	930395	5	44822356	57.69897000433602	MRPS30
2017-10-23	9361840	6	81545215	13.154901959985743	TENT5A
2017-10-23	9397437	6	151631197	53.30102999566398	CCDC170
2017-10-23	941764	14	91374725	12.096910013008056	CCDC88C
2017-10-23	9693444	8	29652100	20.69897000433602	RPL17P33
2017-10-23	970821	8	123726378	11.698970004336019	ANXA13
2017-10-23	9790517	4	105163621	10.301029995663981	TET2
2017-10-23	9833888	3	100004736	9.301029995663981	CMSS1
2017-10-23	9837602	3	100105841	9.0	CMSS1
2017-10-23	9952980	18	45308832	12.698970004336019	SLC14A2
2017-10-23	9954058	18	44831838	12.522878745280337	SETBP1
2017-10-23	999737	14	68567965	38.15490195998574	RAD51B
2019-11-22	10744856	12	115397580	8.0	AC078880.2
2019-11-22	10941679	5	44706396	8.522878745280337	AC093292.1
2019-11-22	1292011	12	115398717	7.522878745280337	AC078880.2
2019-11-22	16992204	21	34738904	7.3979400086720375	LINC00160
2019-11-22	1838337	3	150762029	8.0	SIAH2-AS1
2019-11-22	2540431	2	201502898	7.698970004336019	C2CD6
2019-11-22	2912778	10	121579140	19.0	FGFR2
2019-11-22	4415084	5	44662413	8.522878745280337	LINC02224
2019-11-22	4784227	16	52565276	23.69897000433602	CASC16
2019-11-22	6900157	6	151632992	9.301029995663981	CCDC170
2019-11-22	75286142	21	34726347	8.698970004336019	LINC00160
2019-11-22	7701466	5	44663035	9.698970004336019	LINC02224
2019-11-22	805583	12	28000060	9.522878745280337	PTHLH
2019-11-22	9862599	3	105145487	8.0	AC091804.1
