# Supplementary material for: Priors, population sizes, and power in genome-wide hypothesis tests
Source: BMC Bioinformatics. 2023 Apr 26;24:170. doi: 10.1186/s12859-023-05261-9 (PMC10134629; doi:10.1186/s12859-023-05261-9)
Supplement: Supplementary file 4 — Additional file 4. Triglycerides GWAS significantassociations: Data table used to generate Fig. 3. [file 12859_2023_5261_MOESM4_ESM.txt]

Date	SNP	CHR	POS	PVALUE_MLOG	GENE
2008-01-13	10503669	8	19990179	21.397940008672037	LPL
2008-01-13	12130333	1	62726106	7.698970004336019	AC103923.1
2008-01-13	12286037	11	116781491	26.0	ZPR1
2008-01-13	1558861	11	116736721	25.69897000433602	LINC02702
2008-01-13	16996148	19	19547663	8.397940008672037	CILP2
2008-01-13	16996148	19	19547663	8.522878745280337	CILP2
2008-01-13	17145738	7	73568544	11.698970004336019	TBL2
2008-01-13	17145738	7	73568544	21.154901959985743	TBL2
2008-01-13	17321515	8	125474167	12.154901959985743	AC091114.1
2008-01-13	17321515	8	125474167	16.397940008672037	AC091114.1
2008-01-13	1748195	1	62583922	9.698970004336019	DOCK7
2008-01-13	28927680	11	116748357	16.69897000433602	BUD13
2008-01-13	326	8	19961928	11.301029995663981	LPL
2008-01-13	328	8	19962213	27.69897000433602	LPL
2008-01-13	3812316	7	73606007	10.0	MLXIPL
2008-01-13	4775041	15	58382496	7.698970004336019	ALDH1A2
2008-01-13	4846914	1	230159944	14.154901959985743	GALNT2
2008-01-13	780094	2	27518370	13.522878745280337	GCKR
2008-01-13	780094	2	27518370	31.221848749616356	GCKR
2008-12-07	10096633	8	19973410	17.69897000433602	LPL
2008-12-07	1167998	1	62465961	11.698970004336019	DOCK7
2008-12-07	12272004	11	116733008	12.301029995663981	LINC02702
2008-12-07	1260326	2	27508073	30.69897000433602	GCKR
2008-12-07	12678919	8	19986711	40.69897000433602	LPL
2008-12-07	17216525	19	19551411	10.397940008672037	CILP2
2008-12-07	174547	11	61803311	13.698970004336019	FADS2
2008-12-07	2240466	7	73441939	12.0	BAZ1B
2008-12-07	2954029	8	125478730	18.522878745280337	AC091114.1
2008-12-07	439401	19	44911194	8.698970004336019	AC011481.3
2008-12-07	6754295	2	20983311	7.522878745280337	LINC02850
2008-12-07	714052	7	73450539	14.522878745280337	BAZ1B
2008-12-07	7557067	2	20985339	11.045757490560675	LINC02850
2008-12-07	7679	20	45947863	10.154901959985743	PCIF1
2008-12-07	780094	2	27518370	19.522878745280337	GCKR
2008-12-07	7819412	8	11187652	7.522878745280337	XKR6
2008-12-07	964184	11	116778201	61.39794000867204	ZPR1
2008-12-17	10892151	11	117661016	28.522878745280337	DSCAML1
2010-02-07	10096633	8	19973410	13.045757490560675	LPL
2010-02-07	10889353	1	62652525	8.698970004336019	DOCK7
2010-02-07	1260326	2	27508073	11.0	GCKR
2010-02-07	7350481	11	116715567	49.0	LINC02702
2010-08-05	10195252	2	164656581	9.698970004336019	COBLL1
2010-08-05	10401969	19	19296909	28.69897000433602	SUGP1
2010-08-05	1042034	2	21002409	45.0	APOB
2010-08-05	10761731	10	63267850	11.522878745280337	JMJD1C
2010-08-05	11613352	12	57398797	9.397940008672037	R3HDM2
2010-08-05	11649653	16	30907166	7.522878745280337	CTF2P
2010-08-05	11776767	8	10826419	8.0	PINX1
2010-08-05	1260326	2	27508073	132.22184874961636	GCKR
2010-08-05	12678919	8	19986711	114.69897000433602	LPL
2010-08-05	13238203	7	72664689	9.0	TYW1B
2010-08-05	1495741	8	18415371	13.397940008672037	NAT2
2010-08-05	1532085	15	58391167	12.698970004336019	ALDH1A2
2010-08-05	17145738	7	73568544	58.045757490560675	TBL2
2010-08-05	174546	11	61802358	23.30102999566398	FADS2
2010-08-05	2068888	10	93079885	7.698970004336019	CYP26A1
2010-08-05	2131925	1	62560271	42.045757490560675	DOCK7
2010-08-05	2247056	6	31297713	14.698970004336019	HLA-B
2010-08-05	2412710	15	42391589	7.698970004336019	AC012651.1
2010-08-05	2929282	15	43953733	10.698970004336019	FRMD5
2010-08-05	2954029	8	125478730	54.52287874528034	AC091114.1
2010-08-05	2972146	2	226235982	7.698970004336019	AC062015.1
2010-08-05	3764261	16	56959412	12.0	HERPUD1
2010-08-05	439401	19	44911194	30.0	AC011481.3
2010-08-05	442177	4	87109109	11.045757490560675	AFF1
2010-08-05	4765127	12	123975620	8.0	ZNF664
2010-08-05	4846914	1	230159944	13.698970004336019	GALNT2
2010-08-05	5756931	22	38150026	7.3979400086720375	AL022322.2
2010-08-05	6065906	20	45925376	17.30102999566398	PLTP
2010-08-05	645040	3	136207780	7.522878745280337	AC092991.1
2010-08-05	6882076	5	156963286	11.397940008672037	TIMD4
2010-08-05	964184	11	116778201	239.15490195998575	ZPR1
2010-08-05	9686661	5	56565959	10.0	C5orf67
2010-09-23	10105606	8	19970337	25.397940008672037	LPL
2010-09-23	1178979	7	73442100	11.698970004336019	BAZ1B
2010-09-23	1260333	2	27525757	18.69897000433602	GCKR
2010-09-23	174548	11	61803876	13.301029995663981	FADS2
2010-09-23	2304130	19	19678719	7.3979400086720375	ZNF101
2010-09-23	2954029	8	125478730	10.698970004336019	AC091114.1
2010-09-23	442177	4	87109109	9.522878745280337	AFF1
2010-09-23	4938303	11	116714271	20.397940008672037	LINC02702
2011-09-11	10503669	8	19990179	38.15490195998574	LPL
2011-09-11	2001945	8	125465736	20.0	TRIB1
2011-09-11	2286276	7	73573024	15.0	TBL2
2011-09-11	603446	11	116783719	85.69897000433602	ZPR1
2011-09-11	780092	2	27520287	26.30102999566398	GCKR
2011-12-30	328	8	19962213	9.0	LPL
2011-12-30	651821	11	116791863	25.045757490560675	APOA5
2013-05-29	12721054	19	44919330	18.522878745280337	APOC1
2013-05-29	17410962	8	19990569	8.154901959985743	LPL
2013-05-29	326	8	19961928	8.0	LPL
2013-05-29	4665972	2	27375230	8.0	SNX17
2013-05-29	6589566	11	116781707	13.301029995663981	ZPR1
2013-05-29	780094	2	27518370	8.154901959985743	GCKR
2013-05-29	964184	11	116778201	32.39794000867204	ZPR1
2013-10-06	10401969	19	19296909	69.0	SUGP1
2013-10-06	10761731	10	63267850	11.096910013008056	JMJD1C
2013-10-06	1121980	16	53775335	7.522878745280337	FTO
2013-10-06	11613352	12	57398797	13.045757490560675	R3HDM2
2013-10-06	11776767	8	10826419	10.522878745280337	PINX1
2013-10-06	1260326	2	27508073	238.69897000433602	GCKR
2013-10-06	12678919	8	19986711	198.69897000433602	LPL
2013-10-06	12748152	1	26811902	9.0	PIGV
2013-10-06	1495741	8	18415371	11.522878745280337	NAT2
2013-10-06	1532085	15	58391167	17.69897000433602	ALDH1A2
2013-10-06	17145738	7	73568544	98.04575749056067	TBL2
2013-10-06	174546	11	61802358	37.15490195998574	FADS2
2013-10-06	1832007	10	5212884	11.698970004336019	AKR1C4
2013-10-06	1936800	6	127114919	7.522878745280337	AL356534.1
2013-10-06	2068888	10	93079885	10.698970004336019	CYP26A1
2013-10-06	2131925	1	62560271	73.52287874528034	DOCK7
2013-10-06	2160669	11	116776891	127.52287874528034	ZPR1
2013-10-06	2412710	15	42391589	10.698970004336019	AC012651.1
2013-10-06	2929282	15	43953733	8.698970004336019	FRMD5
2013-10-06	2954029	8	125478730	107.0	AC091114.1
2013-10-06	2972146	2	226235982	14.522878745280337	AC062015.1
2013-10-06	3198697	16	15036083	7.698970004336019	PDXDC1
2013-10-06	3764261	16	56959412	24.69897000433602	HERPUD1
2013-10-06	38855	7	116717990	7.698970004336019	MET
2013-10-06	442177	4	87109109	18.0	AFF1
2013-10-06	4722551	7	25952206	10.045757490560675	MIR148A
2013-10-06	4765127	12	123975620	7.698970004336019	ZNF664
2013-10-06	4846914	1	230159944	30.154901959985743	GALNT2
2013-10-06	5756931	22	38150026	7.522878745280337	AL022322.2
2013-10-06	6065906	20	45925376	33.69897000433602	PLTP
2013-10-06	645040	3	136207780	11.698970004336019	AC092991.1
2013-10-06	6831256	4	3471412	11.698970004336019	DOK7
2013-10-06	6882076	5	156963286	14.698970004336019	TIMD4
2013-10-06	7248104	19	7224420	9.301029995663981	INSR
2013-10-06	731839	19	33408159	8.522878745280337	PEPD
2013-10-06	8077889	17	43800798	8.0	CFAP97D1
2013-10-06	964184	11	116778201	223.15490195998575	ZPR1
2013-10-06	9686661	5	56565959	15.522878745280337	C5orf67
2013-10-06	998584	6	43790159	14.522878745280337	VEGFA
2014-02-01	114139997	21	45455861	10.698970004336019	COL18A1
2014-02-01	114139997	21	45455861	15.698970004336019	COL18A1
2014-02-01	116843064	19	8364439	36.52287874528034	ANGPTL4
2014-02-01	142953140	11	117218489	8.698970004336019	PCSK7
2014-02-01	268	8	19956018	22.0	LPL
2014-02-01	35120633	11	116784884	11.522878745280337	ZPR1
2014-02-01	55707100	15	43528519	17.0	MAP1A
2014-02-01	769455	19	44908783	17.69897000433602	APOE
2014-06-02	139961185	11	116936627	8.154901959985743	SIK3
2014-06-02	28680850	8	1425554	8.154901959985743	DLGAP2
2014-06-02	4360309	8	125511281	8.154901959985743	AC091114.1
2014-06-02	62436827	6	167135059	8.154901959985743	Z94721.2
2014-06-02	72925845	17	78443279	8.154901959985743	DNAH17
2014-06-02	78536982	6	69472818	8.154901959985743	ADGRB3
2014-06-02	79236614	8	20002949	8.154901959985743	LPL
2014-06-02	964184	11	116778201	32.221848749616356	ZPR1
2015-05-11	1077835	15	58431227	13.698970004336019	ALDH1A2
2015-05-11	10822145	10	63174788	10.154901959985743	JMJD1C
2015-05-11	10864728	1	230169168	15.301029995663981	GALNT2
2015-05-11	115849089	8	20054859	83.04575749056067	LPL
2015-05-11	116843064	19	8364439	14.397940008672037	ANGPTL4
2015-05-11	1260326	2	27508073	87.30102999566398	GCKR
2015-05-11	1358980	6	43796814	8.397940008672037	VEGFA
2015-05-11	138570705	15	43974532	7.522878745280337	FRMD5
2015-05-11	1553318	5	157052312	10.698970004336019	HAVCR1
2015-05-11	174529	11	61776489	19.397940008672037	TMEM258
2015-05-11	17585887	6	139514361	10.154901959985743	AL592429.2
2015-05-11	193042029	17	4764689	8.096910013008056	ZMYND15
2015-05-11	2035403	4	87097839	9.698970004336019	AFF1
2015-05-11	2255811	7	113082141	7.698970004336019	GPR85
2015-05-11	2540948	2	65057489	8.154901959985743	CEP68
2015-05-11	340839	1	213988477	9.397940008672037	PROX1-AS1
2015-05-11	34894639	3	136079816	8.096910013008056	PPP2R3A
2015-05-11	419132	6	32243022	11.301029995663981	NOTCH4
2015-05-11	438811	19	44913484	36.045757490560675	AC011481.3
2015-05-11	4665710	2	20998163	31.0	LINC02850
2015-05-11	58542926	19	19268740	24.69897000433602	AC138430.1
2015-05-11	59950280	4	3450618	10.0	HGFAC
2015-05-11	6073958	20	45923216	20.045757490560675	PLTP
2015-05-11	6120974	20	35539003	7.698970004336019	C20orf173
2015-05-11	61352607	12	57445390	8.0	INHBC
2015-05-11	62020698	15	42945216	9.397940008672037	UBR1
2015-05-11	7759633	6	160649958	8.045757490560675	LPA
2015-05-11	77697917	17	43763481	12.096910013008056	SOST
2015-05-11	821840	16	56959974	10.698970004336019	HERPUD1
2015-05-11	9638182	7	73584775	40.0	TBL2
2015-05-11	964184	11	116778201	156.69897000433602	ZPR1
2015-05-11	9988450	1	62458777	33.221848749616356	DOCK7
2015-08-01	12678919	8	19986711	10.522878745280337	LPL
2015-08-01	780093	2	27519736	11.154901959985743	GCKR
2015-08-01	964184	11	116778201	10.698970004336019	ZPR1
2015-11-18	11066280	12	112379979	8.0	HECTD4
2015-11-18	12042319	1	62584148	11.096910013008056	DOCK7
2015-11-18	1260333	2	27525757	20.69897000433602	GCKR
2015-11-18	12678919	8	19986711	24.397940008672037	LPL
2015-11-18	13231516	7	73448919	16.0	BAZ1B
2015-11-18	157582	19	44892962	21.397940008672037	TOMM40
2015-11-18	1800588	15	58431476	13.522878745280337	ALDH1A2
2015-11-18	2954029	8	125478730	19.69897000433602	AC091114.1
2015-11-18	662799	11	116792991	212.39794000867204	APOA5
2016-01-19	2954031	8	125479491	12.522878745280337	AC091114.1
2016-01-19	780093	2	27519736	14.522878745280337	GCKR
2016-01-19	8102280	19	19344941	17.522878745280337	MAU2
2016-01-19	964184	11	116778201	82.52287874528034	ZPR1
2016-04-01	116843064	19	8364439	12.397940008672037	ANGPTL4
2016-04-01	150844304	15	43434427	15.0	TP53BP1
2016-04-01	608736	6	139518361	8.045757490560675	AL592429.2
2018-01-29	662799	11	116792991	15.522878745280337	APOA5
2018-01-29	662799	11	116792991	15.522878745280337	APOA5
2018-03-05	1009360	2	65048915	9.221848749616356	LINC02245
2018-03-05	1009360	2	65048915	12.522878745280337	LINC02245
2018-03-05	10106652	8	20070649	10.154901959985743	LPL
2018-03-05	10106652	8	20070649	70.0	LPL
2018-03-05	10106652	8	20070649	85.0	LPL
2018-03-05	10184004	2	164651879	18.397940008672037	GRB14
2018-03-05	10184004	2	164651879	23.69897000433602	GRB14
2018-03-05	10401969	19	19296909	37.15490195998574	SUGP1
2018-03-05	10401969	19	19296909	44.0	SUGP1
2018-03-05	1041968	2	21009932	35.0	APOB
2018-03-05	1041968	2	21009932	40.39794000867204	APOB
2018-03-05	1042034	2	21002409	66.52287874528034	APOB
2018-03-05	1042034	2	21002409	72.0	APOB
2018-03-05	1045241	5	119393591	7.698970004336019	TNFAIP8
2018-03-05	10468017	15	58386313	12.522878745280337	ALDH1A2
2018-03-05	10468017	15	58386313	15.0	ALDH1A2
2018-03-05	10761731	10	63267850	13.522878745280337	JMJD1C
2018-03-05	10761731	10	63267850	16.0	JMJD1C
2018-03-05	1077834	15	58431280	20.522878745280337	LIPC
2018-03-05	1077834	15	58431280	27.154901959985743	LIPC
2018-03-05	1077835	15	58431227	20.522878745280337	ALDH1A2
2018-03-05	1077835	15	58431227	27.221848749616356	ALDH1A2
2018-03-05	10808546	8	125483576	8.154901959985743	AC091114.1
2018-03-05	10808546	8	125483576	92.52287874528034	AC091114.1
2018-03-05	10808546	8	125483576	95.69897000433602	AC091114.1
2018-03-05	10822145	10	63174788	18.0	JMJD1C
2018-03-05	10822145	10	63174788	20.0	JMJD1C
2018-03-05	10864728	1	230169168	18.30102999566398	GALNT2
2018-03-05	10864728	1	230169168	20.0	GALNT2
2018-03-05	10889348	1	62612551	42.69897000433602	DOCK7
2018-03-05	10889348	1	62612551	50.096910013008056	DOCK7
2018-03-05	11207995	1	62583880	40.52287874528034	DOCK7
2018-03-05	11207995	1	62583880	49.0	DOCK7
2018-03-05	112259268	17	43797377	34.096910013008056	CFAP97D1
2018-03-05	112259268	17	43797377	36.39794000867204	CFAP97D1
2018-03-05	11231698	11	64109691	7.522878745280337	MACROD1
2018-03-05	11231698	11	64109691	8.221848749616356	MACROD1
2018-03-05	112875651	8	125494452	7.698970004336019	AC091114.1
2018-03-05	112875651	8	125494452	90.52287874528034	AC091114.1
2018-03-05	112875651	8	125494452	91.15490195998575	AC091114.1
2018-03-05	11445081	9	16913838	8.698970004336019	BNC2
2018-03-05	1145198	11	116703620	33.39794000867204	LINC02702
2018-03-05	1145198	11	116703620	38.0	LINC02702
2018-03-05	115299243	19	44907291	8.045757490560675	APOE
2018-03-05	115299243	19	44907291	9.154901959985743	APOE
2018-03-05	115849089	8	20054859	15.221848749616356	LPL
2018-03-05	115849089	8	20054859	16.522878745280337	LPL
2018-03-05	115849089	8	20054859	152.0	LPL
2018-03-05	115849089	8	20054859	181.09691001300806	LPL
2018-03-05	11604424	11	116780399	39.0	ZPR1
2018-03-05	11604424	11	116780399	42.52287874528034	ZPR1
2018-03-05	11604424	11	116780399	249.52287874528034	ZPR1
2018-03-05	11604424	11	116780399	300.0	ZPR1
2018-03-05	11613352	12	57398797	17.221848749616356	R3HDM2
2018-03-05	11613352	12	57398797	18.096910013008056	R3HDM2
2018-03-05	11644601	16	15078261	15.096910013008056	PDXDC1
2018-03-05	11644601	16	15078261	15.522878745280337	PDXDC1
2018-03-05	11673139	19	44879780	17.397940008672037	NECTIN2
2018-03-05	11673139	19	44879780	18.0	NECTIN2
2018-03-05	116843064	19	8364439	13.522878745280337	ANGPTL4
2018-03-05	11752643	6	32701596	14.522878745280337	HLA-DQB1
2018-03-05	11752643	6	32701596	18.0	HLA-DQB1
2018-03-05	11765979	7	130761118	12.522878745280337	KLF14
2018-03-05	11765979	7	130761118	14.0	KLF14
2018-03-05	118146573	16	56967026	8.0	CETP
2018-03-05	118146573	16	56967026	9.0	CETP
2018-03-05	12047226	1	62639867	42.69897000433602	DOCK7
2018-03-05	12047226	1	62639867	51.221848749616356	DOCK7
2018-03-05	12208357	6	160122116	8.045757490560675	SLC22A1
2018-03-05	12208357	6	160122116	8.698970004336019	SLC22A1
2018-03-05	12225230	11	116857914	8.698970004336019	SIK3
2018-03-05	12328675	2	164684290	14.522878745280337	COBLL1
2018-03-05	12328675	2	164684290	17.30102999566398	COBLL1
2018-03-05	12431415	14	77037100	7.698970004336019	AC007686.3
2018-03-05	12513358	4	99115308	8.221848749616356	AP002026.1
2018-03-05	12513358	4	99115308	8.221848749616356	AP002026.1
2018-03-05	1260326	2	27508073	23.0	GCKR
2018-03-05	1260326	2	27508073	26.0	GCKR
2018-03-05	1260326	2	27508073	271.69897000433605	GCKR
2018-03-05	1260326	2	27508073	300.0	GCKR
2018-03-05	12654393	5	54006790	7.3979400086720375	ARL15
2018-03-05	12678919	8	19986711	14.698970004336019	LPL
2018-03-05	12678919	8	19986711	16.397940008672037	LPL
2018-03-05	12678919	8	19986711	146.69897000433602	LPL
2018-03-05	12678919	8	19986711	178.39794000867204	LPL
2018-03-05	12720922	16	56966973	12.397940008672037	CETP
2018-03-05	12720922	16	56966973	15.698970004336019	CETP
2018-03-05	12721054	19	44919330	9.221848749616356	APOC1
2018-03-05	12721054	19	44919330	9.522878745280337	APOC1
2018-03-05	1321257	1	230169566	18.30102999566398	GALNT2
2018-03-05	1321257	1	230169566	20.0	GALNT2
2018-03-05	13238203	7	72664689	15.522878745280337	TYW1B
2018-03-05	13238203	7	72664689	16.221848749616356	TYW1B
2018-03-05	13240994	7	73602532	7.522878745280337	MLXIPL
2018-03-05	13240994	7	73602532	94.69897000433602	MLXIPL
2018-03-05	13240994	7	73602532	110.0	MLXIPL
2018-03-05	13241165	7	130747779	12.522878745280337	KLF14
2018-03-05	13241165	7	130747779	13.698970004336019	KLF14
2018-03-05	133027	22	38179492	15.698970004336019	PLA2G6
2018-03-05	133027	22	38179492	18.0	PLA2G6
2018-03-05	13329672	15	58407738	9.698970004336019	ALDH1A2
2018-03-05	13329672	15	58407738	10.0	ALDH1A2
2018-03-05	13392272	2	20994618	32.52287874528034	LINC02850
2018-03-05	13392272	2	20994618	39.69897000433602	LINC02850
2018-03-05	13399758	2	27232858	21.221848749616356	CAD
2018-03-05	13399758	2	27232858	27.522878745280337	CAD
2018-03-05	1367117	2	21041028	13.522878745280337	APOB
2018-03-05	1367117	2	21041028	16.0	APOB
2018-03-05	13702	8	19966981	11.397940008672037	LPL
2018-03-05	13702	8	19966981	16.221848749616356	LPL
2018-03-05	13702	8	19966981	146.0	LPL
2018-03-05	13702	8	19966981	176.30102999566398	LPL
2018-03-05	138570705	15	43974532	26.154901959985743	FRMD5
2018-03-05	138570705	15	43974532	30.045757490560675	FRMD5
2018-03-05	139961185	11	116936627	12.522878745280337	SIK3
2018-03-05	139961185	11	116936627	12.522878745280337	SIK3
2018-03-05	144432213	1	50888048	8.221848749616356	FAF1
2018-03-05	149492745	15	42807352	23.522878745280337	TTBK2
2018-03-05	149492745	15	42807352	29.522878745280337	TTBK2
2018-03-05	1495741	8	18415371	15.154901959985743	NAT2
2018-03-05	1495741	8	18415371	21.221848749616356	NAT2
2018-03-05	1495743	8	18415790	15.301029995663981	NAT2
2018-03-05	1495743	8	18415790	21.522878745280337	NAT2
2018-03-05	1501908	5	156971158	21.522878745280337	TIMD4
2018-03-05	1501908	5	156971158	23.0	TIMD4
2018-03-05	150844304	15	43434427	35.69897000433602	TP53BP1
2018-03-05	150844304	15	43434427	42.30102999566398	TP53BP1
2018-03-05	1515100	2	226264201	19.154901959985743	AC062015.1
2018-03-05	1515100	2	226264201	19.69897000433602	AC062015.1
2018-03-05	15285	8	19967156	11.301029995663981	LPL
2018-03-05	15285	8	19967156	17.0	LPL
2018-03-05	15285	8	19967156	146.04575749056067	LPL
2018-03-05	15285	8	19967156	177.0	LPL
2018-03-05	1531140	15	41833036	7.698970004336019	JMJD7-PLA2G4B
2018-03-05	1532085	15	58391167	8.096910013008056	ALDH1A2
2018-03-05	1532085	15	58391167	11.096910013008056	ALDH1A2
2018-03-05	1532085	15	58391167	18.69897000433602	ALDH1A2
2018-03-05	1553318	5	157052312	17.397940008672037	HAVCR1
2018-03-05	1553318	5	157052312	18.154901959985743	HAVCR1
2018-03-05	1562398	7	130773172	10.698970004336019	KLF14
2018-03-05	1562398	7	130773172	12.522878745280337	KLF14
2018-03-05	1601935	15	58379566	12.698970004336019	ALDH1A2
2018-03-05	1601935	15	58379566	14.698970004336019	ALDH1A2
2018-03-05	17145738	7	73568544	9.096910013008056	TBL2
2018-03-05	17145738	7	73568544	99.0	TBL2
2018-03-05	17145738	7	73568544	115.69897000433602	TBL2
2018-03-05	17231506	16	56960616	19.0	HERPUD1
2018-03-05	17231506	16	56960616	19.69897000433602	HERPUD1
2018-03-05	173539	16	56954132	17.045757490560675	HERPUD1
2018-03-05	173539	16	56954132	18.096910013008056	HERPUD1
2018-03-05	174529	11	61776489	38.045757490560675	TMEM258
2018-03-05	174529	11	61776489	48.0	TMEM258
2018-03-05	174546	11	61802358	40.39794000867204	FADS2
2018-03-05	174546	11	61802358	51.221848749616356	FADS2
2018-03-05	174550	11	61804006	40.52287874528034	FADS1
2018-03-05	174550	11	61804006	51.52287874528034	FADS1
2018-03-05	174551	11	61806212	36.221848749616356	FADS1
2018-03-05	174551	11	61806212	47.30102999566398	FADS1
2018-03-05	174554	11	61811991	40.39794000867204	FADS1
2018-03-05	174554	11	61811991	51.39794000867204	FADS1
2018-03-05	174577	11	61837342	38.096910013008056	FADS2
2018-03-05	174577	11	61837342	48.39794000867204	FADS2
2018-03-05	174583	11	61842278	37.69897000433602	FADS2
2018-03-05	174583	11	61842278	48.096910013008056	FADS2
2018-03-05	174601	11	61855668	33.30102999566398	FADS2
2018-03-05	174601	11	61855668	40.30102999566398	FADS2
2018-03-05	1748195	1	62583922	43.69897000433602	DOCK7
2018-03-05	1748195	1	62583922	50.0	DOCK7
2018-03-05	17482753	8	19975135	15.522878745280337	LPL
2018-03-05	17482753	8	19975135	16.522878745280337	LPL
2018-03-05	17482753	8	19975135	163.04575749056067	LPL
2018-03-05	17482753	8	19975135	198.52287874528034	LPL
2018-03-05	17489282	8	19995007	11.522878745280337	LPL
2018-03-05	17489282	8	19995007	14.698970004336019	LPL
2018-03-05	17489282	8	19995007	135.09691001300806	LPL
2018-03-05	17489282	8	19995007	160.39794000867204	LPL
2018-03-05	17585887	6	139514361	12.0	AL592429.2
2018-03-05	17585887	6	139514361	12.698970004336019	AL592429.2
2018-03-05	1800588	15	58431476	20.0	ALDH1A2
2018-03-05	1800588	15	58431476	26.522878745280337	ALDH1A2
2018-03-05	180349	11	116741111	24.522878745280337	LINC02702
2018-03-05	180349	11	116741111	45.69897000433602	LINC02702
2018-03-05	181937009	6	140064258	8.522878745280337	AL357146.1
2018-03-05	181937009	6	140064258	8.698970004336019	AL357146.1
2018-03-05	1883025	9	104902020	8.301029995663981	ABCA1
2018-03-05	1883025	9	104902020	9.0	ABCA1
2018-03-05	193084249	1	26661155	7.698970004336019	AL627082.1
2018-03-05	193084249	1	26661155	7.698970004336019	AL627082.1
2018-03-05	1936800	6	127114919	7.3979400086720375	AL356534.1
2018-03-05	1936800	6	127114919	7.698970004336019	AL356534.1
2018-03-05	2035403	4	87097839	18.30102999566398	AFF1
2018-03-05	2035403	4	87097839	21.0	AFF1
2018-03-05	2068888	10	93079885	11.221848749616356	CYP26A1
2018-03-05	2068888	10	93079885	15.301029995663981	CYP26A1
2018-03-05	2075290	11	116782580	40.0	ZPR1
2018-03-05	2075290	11	116782580	54.045757490560675	ZPR1
2018-03-05	2075290	11	116782580	189.52287874528034	ZPR1
2018-03-05	2075290	11	116782580	283.22184874961636	ZPR1
2018-03-05	2075291	11	116790676	23.154901959985743	APOA5
2018-03-05	2075291	11	116790676	23.397940008672037	APOA5
2018-03-05	2131925	1	62560271	43.30102999566398	DOCK7
2018-03-05	2131925	1	62560271	50.52287874528034	DOCK7
2018-03-05	2144300	1	230159169	17.0	GALNT2
2018-03-05	2144300	1	230159169	20.30102999566398	GALNT2
2018-03-05	2229357	12	57449928	17.221848749616356	INHBC
2018-03-05	2229357	12	57449928	18.154901959985743	INHBC
2018-03-05	2238675	19	19225799	7.522878745280337	NCAN
2018-03-05	2238675	19	19225799	15.522878745280337	NCAN
2018-03-05	2247056	6	31297713	12.0	HLA-B
2018-03-05	2247056	6	31297713	13.698970004336019	HLA-B
2018-03-05	2266788	11	116789970	38.69897000433602	APOA5
2018-03-05	2266788	11	116789970	55.52287874528034	APOA5
2018-03-05	2266788	11	116789970	192.30102999566398	APOA5
2018-03-05	2266788	11	116789970	288.22184874961636	APOA5
2018-03-05	2299247	7	93454276	7.698970004336019	CALCR
2018-03-05	2299247	7	93454276	9.0	CALCR
2018-03-05	2304130	19	19678719	7.522878745280337	ZNF101
2018-03-05	2304130	19	19678719	13.154901959985743	ZNF101
2018-03-05	2304130	19	19678719	17.221848749616356	ZNF101
2018-03-05	2322549	4	142395874	8.397940008672037	INPP4B
2018-03-05	2367970	11	116710925	13.0	LINC02702
2018-03-05	2367970	11	116710925	32.045757490560675	LINC02702
2018-03-05	2367970	11	116710925	42.52287874528034	LINC02702
2018-03-05	2367970	11	116710925	69.30102999566398	LINC02702
2018-03-05	236911	11	117214554	9.0	PCSK7
2018-03-05	236911	11	117214554	34.0	PCSK7
2018-03-05	236911	11	117214554	43.69897000433602	PCSK7
2018-03-05	2412710	15	42391589	8.397940008672037	AC012651.1
2018-03-05	2412710	15	42391589	12.698970004336019	AC012651.1
2018-03-05	2452170	19	48710247	8.0	FUT2
2018-03-05	247616	16	56955678	18.0	HERPUD1
2018-03-05	247616	16	56955678	19.30102999566398	HERPUD1
2018-03-05	247617	16	56956804	18.096910013008056	HERPUD1
2018-03-05	247617	16	56956804	19.69897000433602	HERPUD1
2018-03-05	2540948	2	65057489	7.522878745280337	CEP68
2018-03-05	2540948	2	65057489	10.0	CEP68
2018-03-05	261291	15	58387979	7.698970004336019	ALDH1A2
2018-03-05	261291	15	58387979	12.698970004336019	ALDH1A2
2018-03-05	261291	15	58387979	20.0	ALDH1A2
2018-03-05	261334	15	58434545	20.30102999566398	LIPC
2018-03-05	261334	15	58434545	27.221848749616356	LIPC
2018-03-05	261342	15	58438954	18.30102999566398	LIPC-AS1
2018-03-05	261342	15	58438954	21.154901959985743	LIPC-AS1
2018-03-05	2657880	12	56469986	9.301029995663981	SPRYD4
2018-03-05	2678379	2	21003688	66.0	APOB
2018-03-05	2678379	2	21003688	70.69897000433602	APOB
2018-03-05	2713536	2	226298926	17.69897000433602	AC062015.1
2018-03-05	2713536	2	226298926	19.69897000433602	AC062015.1
2018-03-05	2740488	9	104899461	7.3979400086720375	ABCA1
2018-03-05	2740488	9	104899461	8.397940008672037	ABCA1
2018-03-05	2791547	1	219486326	9.522878745280337	LYPLAL1-AS1
2018-03-05	2791547	1	219486326	9.522878745280337	LYPLAL1-AS1
2018-03-05	2812208	13	50132951	7.522878745280337	DLEU1
2018-03-05	2812208	13	50132951	7.522878745280337	DLEU1
2018-03-05	28526159	8	20033716	9.0	LPL
2018-03-05	28526159	8	20033716	38.221848749616356	LPL
2018-03-05	28526159	8	20033716	53.69897000433602	LPL
2018-03-05	2896635	11	13338198	9.0	ARNTL
2018-03-05	2925979	16	81501185	9.522878745280337	CMIP
2018-03-05	2925979	16	81501185	11.698970004336019	CMIP
2018-03-05	2929282	15	43953733	14.522878745280337	FRMD5
2018-03-05	2929282	15	43953733	19.096910013008056	FRMD5
2018-03-05	2943641	2	226229029	21.0	AC062015.1
2018-03-05	2943641	2	226229029	23.0	AC062015.1
2018-03-05	2943645	2	226234464	21.0	AC062015.1
2018-03-05	2943645	2	226234464	22.69897000433602	AC062015.1
2018-03-05	2943646	2	226234818	21.0	AC062015.1
2018-03-05	2943646	2	226234818	22.522878745280337	AC062015.1
2018-03-05	2954021	8	125469835	10.698970004336019	AC091114.1
2018-03-05	2954021	8	125469835	99.15490195998575	AC091114.1
2018-03-05	2954021	8	125469835	112.0	AC091114.1
2018-03-05	2954022	8	125470379	10.698970004336019	AC091114.1
2018-03-05	2954022	8	125470379	93.22184874961636	AC091114.1
2018-03-05	2954022	8	125470379	103.0	AC091114.1
2018-03-05	2954029	8	125478730	11.698970004336019	AC091114.1
2018-03-05	2954029	8	125478730	96.0	AC091114.1
2018-03-05	2954029	8	125478730	107.69897000433602	AC091114.1
2018-03-05	2954031	8	125479491	10.522878745280337	AC091114.1
2018-03-05	2954031	8	125479491	90.52287874528034	AC091114.1
2018-03-05	2954031	8	125479491	103.0	AC091114.1
2018-03-05	2958557	8	19394168	7.522878745280337	SH2D4A
2018-03-05	2958557	8	19394168	7.522878745280337	SH2D4A
2018-03-05	2972146	2	226235982	21.096910013008056	AC062015.1
2018-03-05	2972146	2	226235982	22.522878745280337	AC062015.1
2018-03-05	2980875	8	125469505	11.096910013008056	AC091114.1
2018-03-05	2980875	8	125469505	94.30102999566398	AC091114.1
2018-03-05	2980875	8	125469505	104.04575749056067	AC091114.1
2018-03-05	306890	X	155757485	11.096910013008056	TMLHE
2018-03-05	306890	X	155757485	11.698970004336019	TMLHE
2018-03-05	3105749	6	160399946	7.3979400086720375	SLC22A3
2018-03-05	3105749	6	160399946	8.397940008672037	SLC22A3
2018-03-05	3128759	6	31918153	13.698970004336019	C2
2018-03-05	3128759	6	31918153	16.045757490560675	C2
2018-03-05	3135506	11	116791691	29.0	APOA5
2018-03-05	3135506	11	116791691	181.52287874528034	APOA5
2018-03-05	3135506	11	116791691	218.69897000433602	APOA5
2018-03-05	3177928	6	32444658	9.0	HLA-DRA
2018-03-05	3198697	16	15036083	10.096910013008056	PDXDC1
2018-03-05	3198697	16	15036083	10.698970004336019	PDXDC1
2018-03-05	326	8	19961928	11.0	LPL
2018-03-05	326	8	19961928	18.096910013008056	LPL
2018-03-05	326	8	19961928	129.69897000433602	LPL
2018-03-05	326	8	19961928	162.15490195998575	LPL
2018-03-05	331446	11	36425162	7.3979400086720375	PRR5L
2018-03-05	34770253	8	19986717	14.698970004336019	LPL
2018-03-05	34770253	8	19986717	16.154901959985743	LPL
2018-03-05	34881399	7	72769162	17.221848749616356	AC211469.1
2018-03-05	34881399	7	72769162	17.69897000433602	AC211469.1
2018-03-05	3741298	11	116786845	41.0	ZPR1
2018-03-05	3741298	11	116786845	41.39794000867204	ZPR1
2018-03-05	3741298	11	116786845	267.30102999566395	ZPR1
2018-03-05	3741298	11	116786845	300.0	ZPR1
2018-03-05	3741414	12	57450266	17.30102999566398	INHBC
2018-03-05	3741414	12	57450266	18.30102999566398	INHBC
2018-03-05	3764261	16	56959412	18.522878745280337	HERPUD1
2018-03-05	3764261	16	56959412	20.30102999566398	HERPUD1
2018-03-05	3822072	4	88820118	8.522878745280337	FAM13A
2018-03-05	3822072	4	88820118	8.698970004336019	FAM13A
2018-03-05	3850634	1	62584927	42.096910013008056	DOCK7
2018-03-05	3850634	1	62584927	51.0	DOCK7
2018-03-05	3859931	X	37995074	8.045757490560675	AF241726.2
2018-03-05	3859931	X	37995074	8.397940008672037	AF241726.2
2018-03-05	3999089	10	63444048	19.69897000433602	JMJD1C
2018-03-05	3999089	10	63444048	22.69897000433602	JMJD1C
2018-03-05	4149056	12	21178615	8.698970004336019	SLCO1B1
2018-03-05	429358	19	44908684	33.045757490560675	APOE
2018-03-05	429358	19	44908684	39.0	APOE
2018-03-05	4360309	8	125511281	17.69897000433602	AC091114.1
2018-03-05	4360309	8	125511281	19.69897000433602	AC091114.1
2018-03-05	438811	19	44913484	69.0	AC011481.3
2018-03-05	438811	19	44913484	74.52287874528034	AC011481.3
2018-03-05	439401	19	44911194	55.52287874528034	AC011481.3
2018-03-05	439401	19	44911194	58.69897000433602	AC011481.3
2018-03-05	4407894	8	20076385	8.698970004336019	LPL
2018-03-05	4407894	8	20076385	10.698970004336019	LPL
2018-03-05	4407894	8	20076385	52.30102999566398	LPL
2018-03-05	4407894	8	20076385	71.39794000867204	LPL
2018-03-05	4420638	19	44919689	31.69897000433602	APOC1
2018-03-05	4420638	19	44919689	34.096910013008056	APOC1
2018-03-05	442177	4	87109109	14.301029995663981	AFF1
2018-03-05	442177	4	87109109	16.397940008672037	AFF1
2018-03-05	4455790	8	10634174	10.301029995663981	RP1L1
2018-03-05	4455790	8	10634174	12.397940008672037	RP1L1
2018-03-05	4564803	2	20982630	58.39794000867204	LINC02850
2018-03-05	4564803	2	20982630	63.096910013008056	LINC02850
2018-03-05	4665710	2	20998163	66.04575749056067	LINC02850
2018-03-05	4665710	2	20998163	70.0	LINC02850
2018-03-05	4683438	3	142933717	8.0	AC021074.3
2018-03-05	4731702	7	130748625	12.698970004336019	KLF14
2018-03-05	4731702	7	130748625	13.698970004336019	KLF14
2018-03-05	4765127	12	123975620	17.0	ZNF664
2018-03-05	4765127	12	123975620	18.0	ZNF664
2018-03-05	4775041	15	58382496	13.0	ALDH1A2
2018-03-05	4775041	15	58382496	15.154901959985743	ALDH1A2
2018-03-05	4804416	19	7223837	7.3979400086720375	INSR
2018-03-05	4810479	20	45916409	16.0	PLTP
2018-03-05	4810479	20	45916409	16.397940008672037	PLTP
2018-03-05	481837	15	43925938	17.096910013008056	FRMD5
2018-03-05	481837	15	43925938	18.30102999566398	FRMD5
2018-03-05	4846914	1	230159944	17.0	GALNT2
2018-03-05	4846914	1	230159944	19.522878745280337	GALNT2
2018-03-05	4846923	1	230171476	20.096910013008056	GALNT2
2018-03-05	4846923	1	230171476	20.096910013008056	GALNT2
2018-03-05	486416	6	31888293	10.301029995663981	EHMT2
2018-03-05	486416	6	31888293	12.301029995663981	EHMT2
2018-03-05	492602	19	48703160	7.698970004336019	FUT2
2018-03-05	492602	19	48703160	7.698970004336019	FUT2
2018-03-05	508487	11	117204850	12.397940008672037	TAGLN
2018-03-05	508487	11	117204850	84.04575749056067	TAGLN
2018-03-05	508487	11	117204850	90.30102999566398	TAGLN
2018-03-05	516246	19	48702915	7.698970004336019	FUT2
2018-03-05	516246	19	48702915	7.698970004336019	FUT2
2018-03-05	5167	19	44945208	7.3979400086720375	APOC4
2018-03-05	533617	2	21011100	24.69897000433602	APOB
2018-03-05	533617	2	21011100	26.0	APOB
2018-03-05	55707100	15	43528519	35.0	MAP1A
2018-03-05	55707100	15	43528519	41.0	MAP1A
2018-03-05	55829990	15	63498443	7.522878745280337	AC007950.1
2018-03-05	55829990	15	63498443	7.522878745280337	AC007950.1
2018-03-05	56131196	19	44919589	31.69897000433602	APOC1
2018-03-05	56131196	19	44919589	34.096910013008056	APOC1
2018-03-05	56156922	16	56953457	17.30102999566398	HERPUD1
2018-03-05	56156922	16	56953457	18.154901959985743	HERPUD1
2018-03-05	56823429	16	81500184	9.698970004336019	CMIP
2018-03-05	56823429	16	81500184	11.096910013008056	CMIP
2018-03-05	5752792	22	28757771	7.522878745280337	HSCB
2018-03-05	5756931	22	38150026	9.0	AL022322.2
2018-03-05	5756931	22	38150026	9.522878745280337	AL022322.2
2018-03-05	58542926	19	19268740	36.39794000867204	AC138430.1
2018-03-05	58542926	19	19268740	46.15490195998574	AC138430.1
2018-03-05	5880	16	56981179	9.397940008672037	CETP
2018-03-05	5880	16	56981179	10.698970004336019	CETP
2018-03-05	5942937	X	110473179	26.0	AC000113.1
2018-03-05	5942937	X	110473179	32.15490195998574	AC000113.1
2018-03-05	59774409	19	49513491	8.096910013008056	FCGRT
2018-03-05	59774409	19	49513491	8.698970004336019	FCGRT
2018-03-05	5985471	X	110460733	25.154901959985743	RTL9
2018-03-05	5985471	X	110460733	31.221848749616356	RTL9
2018-03-05	6025606	20	57523677	9.698970004336019	CTCFL
2018-03-05	605066	6	139508529	12.045757490560675	AL592429.2
2018-03-05	605066	6	139508529	13.0	AL592429.2
2018-03-05	6065906	20	45925376	18.30102999566398	PLTP
2018-03-05	6065906	20	45925376	21.096910013008056	PLTP
2018-03-05	6066141	20	46968907	8.698970004336019	EYA2
2018-03-05	608736	6	139518361	8.397940008672037	AL592429.2
2018-03-05	608736	6	139518361	8.698970004336019	AL592429.2
2018-03-05	61352607	12	57445390	17.221848749616356	INHBC
2018-03-05	61352607	12	57445390	18.30102999566398	INHBC
2018-03-05	62020698	15	42945216	9.397940008672037	UBR1
2018-03-05	62020698	15	42945216	10.698970004336019	UBR1
2018-03-05	6457374	6	31304484	12.0	HLA-B
2018-03-05	6457374	6	31304484	13.698970004336019	HLA-B
2018-03-05	651821	11	116791863	34.69897000433602	APOA5
2018-03-05	651821	11	116791863	86.39794000867204	APOA5
2018-03-05	651821	11	116791863	180.30102999566398	APOA5
2018-03-05	651821	11	116791863	286.15490195998575	APOA5
2018-03-05	6587980	1	62625187	42.69897000433602	DOCK7
2018-03-05	6587980	1	62625187	50.0	DOCK7
2018-03-05	6671166	1	154121349	8.698970004336019	NUP210L
2018-03-05	6695980	1	203550066	7.522878745280337	OPTC
2018-03-05	672457	6	139515425	12.0	AL592429.2
2018-03-05	672457	6	139515425	12.698970004336019	AL592429.2
2018-03-05	673548	2	21014672	65.39794000867204	APOB
2018-03-05	673548	2	21014672	69.0	APOB
2018-03-05	676210	2	21008652	66.09691001300806	APOB
2018-03-05	676210	2	21008652	71.15490195998575	APOB
2018-03-05	6792725	3	24478792	7.3979400086720375	THRB
2018-03-05	6882076	5	156963286	21.397940008672037	TIMD4
2018-03-05	6882076	5	156963286	22.69897000433602	TIMD4
2018-03-05	6999158	8	20070502	10.522878745280337	LPL
2018-03-05	6999158	8	20070502	78.52287874528034	LPL
2018-03-05	6999158	8	20070502	93.69897000433602	LPL
2018-03-05	7016529	8	19949120	17.397940008672037	LPL
2018-03-05	7016529	8	19949120	20.045757490560675	LPL
2018-03-05	7134375	12	20320824	10.096910013008056	LINC02468
2018-03-05	7134375	12	20320824	11.0	LINC02468
2018-03-05	7148864	14	64653121	7.698970004336019	AL049869.1
2018-03-05	7148864	14	64653121	9.522878745280337	AL049869.1
2018-03-05	7205804	16	56970977	15.221848749616356	CETP
2018-03-05	7205804	16	56970977	15.522878745280337	CETP
2018-03-05	72959041	6	127133748	9.397940008672037	RSPO3
2018-03-05	72959041	6	127133748	10.0	RSPO3
2018-03-05	72961007	6	127203253	8.698970004336019	AL356534.1
2018-03-05	72961007	6	127203253	9.0	AL356534.1
2018-03-05	73001065	19	19349732	31.522878745280337	MAU2
2018-03-05	73001065	19	19349732	35.52287874528034	MAU2
2018-03-05	7307277	12	123990609	17.397940008672037	RFLNA
2018-03-05	7307277	12	123990609	18.69897000433602	RFLNA
2018-03-05	7350789	15	58387469	12.397940008672037	ALDH1A2
2018-03-05	7350789	15	58387469	17.69897000433602	ALDH1A2
2018-03-05	7412	19	44908822	30.30102999566398	APOE
2018-03-05	7412	19	44908822	31.69897000433602	APOE
2018-03-05	7499892	16	56972678	12.0	CETP
2018-03-05	7499892	16	56972678	15.522878745280337	CETP
2018-03-05	7519429	1	172380106	8.698970004336019	DNM3
2018-03-05	7519429	1	172380106	10.0	DNM3
2018-03-05	75551077	8	19982897	16.0	LPL
2018-03-05	75551077	8	19982897	16.522878745280337	LPL
2018-03-05	75551077	8	19982897	157.04575749056067	LPL
2018-03-05	75551077	8	19982897	190.69897000433602	LPL
2018-03-05	75919952	11	116796829	8.698970004336019	APOA5
2018-03-05	75919952	11	116796829	13.301029995663981	APOA5
2018-03-05	7607980	2	164694691	15.0	COBLL1
2018-03-05	7607980	2	164694691	17.30102999566398	COBLL1
2018-03-05	769449	19	44906745	22.30102999566398	APOE
2018-03-05	769449	19	44906745	28.096910013008056	APOE
2018-03-05	769455	19	44908783	8.698970004336019	APOE
2018-03-05	769455	19	44908783	9.0	APOE
2018-03-05	77004761	2	111111114	8.096910013008056	ACOXL-AS1
2018-03-05	77004761	2	111111114	9.154901959985743	ACOXL-AS1
2018-03-05	77697917	17	43763481	32.39794000867204	SOST
2018-03-05	77697917	17	43763481	34.69897000433602	SOST
2018-03-05	7777102	7	73643687	8.301029995663981	MLXIPL
2018-03-05	7777102	7	73643687	83.09691001300806	MLXIPL
2018-03-05	7777102	7	73643687	89.39794000867204	MLXIPL
2018-03-05	780093	2	27519736	22.096910013008056	GCKR
2018-03-05	780093	2	27519736	22.522878745280337	GCKR
2018-03-05	780093	2	27519736	250.52287874528034	GCKR
2018-03-05	780093	2	27519736	296.52287874528037	GCKR
2018-03-05	78058190	2	218835276	13.698970004336019	PRKAG3
2018-03-05	78058190	2	218835276	15.154901959985743	PRKAG3
2018-03-05	78086267	3	157197300	7.698970004336019	AC092944.1
2018-03-05	7811265	7	73520180	96.0	BAZ1B
2018-03-05	7811265	7	73520180	104.22184874961636	BAZ1B
2018-03-05	7902343	10	63245639	16.397940008672037	JMJD1C
2018-03-05	7902343	10	63245639	19.69897000433602	JMJD1C
2018-03-05	79236614	8	20002949	14.698970004336019	LPL
2018-03-05	79236614	8	20002949	16.522878745280337	LPL
2018-03-05	79236614	8	20002949	161.39794000867204	LPL
2018-03-05	79236614	8	20002949	194.0	LPL
2018-03-05	79598313	1	26958422	8.522878745280337	KDF1
2018-03-05	79598313	1	26958422	9.522878745280337	KDF1
2018-03-05	79719909	12	20321772	15.698970004336019	LINC02468
2018-03-05	79719909	12	20321772	16.522878745280337	LINC02468
2018-03-05	821840	16	56959974	17.522878745280337	HERPUD1
2018-03-05	821840	16	56959974	18.0	HERPUD1
2018-03-05	863750	12	124020897	11.698970004336019	RFLNA
2018-03-05	863750	12	124020897	12.397940008672037	RFLNA
2018-03-05	9266229	6	31357546	8.397940008672037	AL671883.2
2018-03-05	9266229	6	31357546	9.0	AL671883.2
2018-03-05	934198	2	21055901	8.522878745280337	APOB
2018-03-05	934198	2	21055901	10.221848749616356	APOB
2018-03-05	9556404	13	94602128	8.301029995663981	GPR180
2018-03-05	9638182	7	73584775	8.301029995663981	TBL2
2018-03-05	9638182	7	73584775	95.69897000433602	TBL2
2018-03-05	9638182	7	73584775	110.0	TBL2
2018-03-05	964184	11	116778201	59.045757490560675	ZPR1
2018-03-05	964184	11	116778201	66.22184874961636	ZPR1
2018-03-05	964184	11	116778201	300.0	ZPR1
2018-03-05	964184	11	116778201	300.0	ZPR1
2018-03-05	9686661	5	56565959	17.397940008672037	C5orf67
2018-03-05	9686661	5	56565959	19.30102999566398	C5orf67
2018-03-05	9687833	5	56565774	16.522878745280337	C5orf67
2018-03-05	9687833	5	56565774	18.397940008672037	C5orf67
2018-03-05	9804646	11	116794363	16.397940008672037	APOA5
2018-03-05	9804646	11	116794363	18.0	APOA5
2018-03-05	9804646	11	116794363	32.52287874528034	APOA5
2018-03-05	9988450	1	62458777	43.0	DOCK7
2018-03-05	9988450	1	62458777	49.0	DOCK7
2018-03-05	9989419	16	56951227	7.698970004336019	HERPUD1
2018-03-05	9991328	4	88791970	8.221848749616356	FAM13A
2018-03-05	9991328	4	88791970	8.397940008672037	FAM13A
2018-10-01	10184004	2	164651879	28.522878745280337	GRB14
2018-10-01	10199914	2	238975165	8.397940008672037	LINC01940
2018-10-01	1045241	5	119393591	10.221848749616356	TNFAIP8
2018-10-01	1051424	17	59946963	9.0	RPS6KB1
2018-10-01	1077835	15	58431227	11.522878745280337	ALDH1A2
2018-10-01	10793310	11	78387968	10.522878745280337	AP003086.1
2018-10-01	1079596	11	113425897	7.698970004336019	DRD2
2018-10-01	10846744	12	124827879	13.522878745280337	SCARB1
2018-10-01	10853981	19	4965053	11.0	UHRF1
2018-10-01	111524356	2	65057023	19.0	CEP68
2018-10-01	11247287	15	101365328	7.522878745280337	PCSK6
2018-10-01	11296991	5	54012825	14.698970004336019	ARL15
2018-10-01	1133400	10	132645884	7.698970004336019	INPP5A
2018-10-01	11340914	1	23421504	10.698970004336019	TCEA3
2018-10-01	114139997	21	45455861	28.0	COL18A1
2018-10-01	11638671	15	63503429	19.0	AC007950.2
2018-10-01	11656215	17	17549753	12.096910013008056	PEMT
2018-10-01	116843064	19	8364439	133.22184874961636	ANGPTL4
2018-10-01	11720145	3	171021874	13.0	AC061708.1
2018-10-01	11745702	5	133108609	8.0	HSPA4
2018-10-01	11780610	8	18402366	34.69897000433602	NAT2
2018-10-01	12206516	6	20506584	7.698970004336019	AL136303.1
2018-10-01	12208493	6	85952549	8.397940008672037	AL450338.2
2018-10-01	12257692	10	72944091	9.0	PLA2G12B
2018-10-01	12454712	18	63178651	7.698970004336019	BCL2
2018-10-01	12460070	19	33442547	9.698970004336019	PEPD
2018-10-01	1260326	2	27508073	300.0	GCKR
2018-10-01	1278530	1	50423583	11.096910013008056	DMRTA2
2018-10-01	12893623	14	103824476	8.522878745280337	PPP1R13B
2018-10-01	12928099	16	15056648	14.301029995663981	PDXDC1
2018-10-01	13108218	4	3442204	16.0	HGFAC
2018-10-01	13198641	6	126863842	11.397940008672037	AL356534.1
2018-10-01	13214992	6	32632808	28.522878745280337	HLA-DQA1
2018-10-01	13234131	7	73611645	190.39794000867204	MLXIPL
2018-10-01	13266634	8	117172544	10.0	SLC30A8
2018-10-01	139441335	7	73748480	15.698970004336019	ABHD11
2018-10-01	1408	4	87136201	27.096910013008056	AFF1
2018-10-01	140868651	19	19321482	52.39794000867204	MAU2
2018-10-01	148149124	15	43382233	25.0	TUBGCP4
2018-10-01	149793040	12	109223867	7.522878745280337	ACACB
2018-10-01	150090666	11	14843853	8.0	PDE3B
2018-10-01	1519104	2	66453760	9.698970004336019	MEIS1
2018-10-01	1519480	11	27654165	12.154901959985743	BDNF-AS
2018-10-01	1564282	4	858525	11.0	GAK
2018-10-01	1569209	8	19972659	300.0	LPL
2018-10-01	174537	11	61785208	85.69897000433602	TMEM258
2018-10-01	17600346	3	172506192	11.698970004336019	TNFSF10
2018-10-01	17779355	10	102168617	9.522878745280337	NOLC1
2018-10-01	1788783	18	23581170	8.0	NPC1
2018-10-01	1799777	9	104903755	8.154901959985743	ABCA1
2018-10-01	1801689	17	66214462	22.221848749616356	APOH
2018-10-01	1861410	2	58706456	9.397940008672037	LINC01122
2018-10-01	1884507	20	52395625	10.0	LINC01524
2018-10-01	1913657	2	226242785	54.69897000433602	AC062015.1
2018-10-01	193220	17	76272538	9.522878745280337	UBALD2
2018-10-01	1982151	9	84002350	7.698970004336019	RMI1
2018-10-01	200513066	2	218856230	20.0	RPL23AP31
2018-10-01	200911786	4	103253686	8.221848749616356	CENPE
2018-10-01	2018519	19	35068883	11.698970004336019	HPN-AS1
2018-10-01	202032561	2	43520715	10.0	THADA
2018-10-01	2068888	10	93079885	27.522878745280337	CYP26A1
2018-10-01	2207132	20	40513876	11.698970004336019	AL009050.1
2018-10-01	2245586	15	66586562	8.301029995663981	LINC01169
2018-10-01	2281721	1	230161390	40.0	GALNT2
2018-10-01	2298058	13	94596312	19.522878745280337	TGDS
2018-10-01	2298117	10	68586983	8.698970004336019	TET1
2018-10-01	2354167	3	142938363	8.698970004336019	AC021074.3
2018-10-01	2395655	6	36677919	11.154901959985743	CDKN1A
2018-10-01	247616	16	56955678	18.522878745280337	HERPUD1
2018-10-01	2603151	4	68502154	9.0	TMPRSS11E
2018-10-01	2613503	1	72374091	9.698970004336019	AL513166.1
2018-10-01	2723509	7	17777413	8.154901959985743	AC006482.1
2018-10-01	2820441	1	219561618	16.096910013008056	AL356364.1
2018-10-01	2821231	1	203549254	8.522878745280337	OPTC
2018-10-01	2836878	21	39093608	8.096910013008056	AF064858.1
2018-10-01	28567725	16	53792116	13.698970004336019	FTO
2018-10-01	2914228	5	158580157	18.69897000433602	AC091939.1
2018-10-01	2925979	16	81501185	9.522878745280337	CMIP
2018-10-01	2937124	16	69828206	10.154901959985743	WWP2
2018-10-01	2971672	7	44166307	9.522878745280337	GCK
2018-10-01	2980755	8	8506173	10.0	AC103957.2
2018-10-01	3118359	6	28826127	12.522878745280337	NOP56P1
2018-10-01	3173615	7	12229791	8.154901959985743	TMEM106B
2018-10-01	34078567	19	44909968	112.0	AC011481.3
2018-10-01	34248373	12	124019257	10.154901959985743	AC068790.8
2018-10-01	34518086	7	130757845	10.154901959985743	KLF14
2018-10-01	34831171	3	12132155	10.154901959985743	SYN2
2018-10-01	375519927	13	50433390	8.154901959985743	DLEU1
2018-10-01	38246	7	15901658	9.0	AC006041.1
2018-10-01	382534	3	155829485	8.698970004336019	AC104472.3
2018-10-01	3843935	9	33787873	10.221848749616356	UBE2R2-AS1
2018-10-01	3851294	1	205161285	8.397940008672037	DSTYK
2018-10-01	41265930	6	160543103	12.397940008672037	LPA
2018-10-01	41274050	10	50814012	8.397940008672037	ASAH2B
2018-10-01	41278045	4	109717608	12.0	PLA2G12A
2018-10-01	41302559	20	57565383	7.3979400086720375	PCK1
2018-10-01	4149056	12	21178615	16.69897000433602	SLCO1B1
2018-10-01	459193	5	56510924	28.045757490560675	RPL26P19
2018-10-01	4709741	6	163671259	7.522878745280337	AL445307.1
2018-10-01	4738141	8	71557507	9.0	EYA1
2018-10-01	4969145	17	78410089	16.154901959985743	PGS1
2018-10-01	540730	12	57413331	12.045757490560675	R3HDM2
2018-10-01	540747651	2	117986228	8.0	CCDC93
2018-10-01	55707100	15	43528519	27.30102999566398	MAP1A
2018-10-01	55738118	1	11778394	7.698970004336019	C1orf167-AS1
2018-10-01	55951234	22	38205424	21.69897000433602	MAFF
2018-10-01	56271783	11	64237251	16.0	VEGFB
2018-10-01	573454216	6	139516292	20.69897000433602	AL592429.2
2018-10-01	576907609	11	117628414	13.698970004336019	DSCAML1
2018-10-01	5785580	10	63530495	26.0	REEP3
2018-10-01	58253018	8	125478256	181.69897000433602	AC091114.1
2018-10-01	59168178	19	11239650	13.522878745280337	DOCK6
2018-10-01	6088793	20	31623794	7.522878745280337	MIR3193
2018-10-01	62112763	19	7220002	13.522878745280337	INSR
2018-10-01	6430090	2	145589891	10.698970004336019	AC079163.2
2018-10-01	6532795	4	99121070	8.0	AP002026.1
2018-10-01	6544366	2	20981153	66.69897000433602	LINC02850
2018-10-01	6602911	13	113844399	14.0	GAS6-AS1
2018-10-01	709822	8	11844804	12.301029995663981	CTSB
2018-10-01	7120118	11	47264739	22.0	NR1H3
2018-10-01	71544683	6	26441498	10.045757490560675	BTN3A3
2018-10-01	7176058	15	39171966	8.0	AC113146.1
2018-10-01	718314	12	26300350	14.045757490560675	AC022509.1
2018-10-01	72663520	1	39537738	9.522878745280337	PPIEL
2018-10-01	72735627	15	40765309	7.3979400086720375	DNAJC17
2018-10-01	727428	17	7634474	11.0	SHBG
2018-10-01	72836561	17	43848758	83.09691001300806	CD300LG
2018-10-01	730180	15	72715552	8.522878745280337	BBS4
2018-10-01	73081656	7	25896127	8.698970004336019	AC018706.1
2018-10-01	7316454	12	45806613	10.221848749616356	ARID2
2018-10-01	73165526	7	150834187	8.698970004336019	AOC1
2018-10-01	7350481	11	116715567	300.0	LINC02702
2018-10-01	74563318	10	112365219	7.522878745280337	GUCY2GP
2018-10-01	746011	8	22600291	9.698970004336019	AC037459.1
2018-10-01	7502307	17	67993845	11.698970004336019	C17orf58
2018-10-01	75601653	11	65715899	7.698970004336019	KAT5
2018-10-01	838133	19	48756272	12.096910013008056	FGF21
2018-10-01	871290	16	85673761	7.698970004336019	GSE1
2018-10-01	9297994	8	58479765	13.096910013008056	UBXN2B
2018-10-01	963059	10	110337315	7.3979400086720375	SMNDC1
2018-10-01	9657541	8	10785654	19.0	PINX1
2018-10-01	9715911	5	156967430	37.30102999566398	TIMD4
2018-10-01	9817452	3	157077625	22.397940008672037	LEKR1
2018-10-01	9963938	18	22330221	8.096910013008056	AC091588.2
2018-10-01	998584	6	43790159	53.69897000433602	VEGFA
